# Supplementary material for: Highly parallel lab evolution reveals that epistasis can curb the evolution of antibiotic resistance
Source: Nat Commun. 2020 Jun 19;11:3105. doi: 10.1038/s41467-020-16932-z (PMC7305214; doi:10.1038/s41467-020-16932-z)
Supplement: Supplementary file 6 — Source Data [file 41467_2020_16932_MOESM6_ESM.xlsx]

## Sheet: Fig1c
well ID	gene deletion strain
2	lpp	time	0	0.296111	0.591389	0.886944	1.18222	1.47778	1.77333	2.06861	2.14056	2.50667	3.28472	3.58028	3.87639	4.17222	4.4675	4.76333	5.05861	5.35444	5.42667	5.80972	6.60333	6.89917	7.195	7.49056	7.78639	8.08222	8.37833	8.67417	8.74667	9.13222	9.92639	10.2225	10.5186	10.8142	11.1097	11.4053	11.7014	11.9972	12.0692	12.4544	13.2478	13.5436	13.8394	14.1353	14.4317	14.7269	15.0231
2	lpp	OD600	0.1691	0.0028	0.0028	0.0028	0.0026	0.0027	0.0028	0.0028	0.0027	0.0006	0.0016	0.0023	0.0029	0.0042	0.0062	0.0091	0.0135	0.0196	0.0215	0.0257	0.0592	0.0769	0.1	0.1311	0.1658	0.1993	0.2457	0.3078	0.2996	0.0117	0.0202	0.025	0.0311	0.0382	0.0464	0.056	0.0686	0.0833	0.0877	0.0144	0.0237	0.0311	0.0404	0.0516	0.0664	0.0831	0.1051
3	fur	time	0	0.296111	0.591389	0.886944	1.18222	1.47778	1.77333	2.06861	2.14056	2.50667	3.28472	3.58028	3.87639	4.17222	4.4675	4.76333	5.05861	5.35444	5.42667	5.80972	6.60333	6.89917	7.195	7.49056	7.78639	8.08222	8.37833	8.67417	8.74667	9.13222	9.92639	10.2225	10.5186	10.8142	11.1097	11.4053	11.7014	11.9972	12.0692	12.4544	13.2478	13.5436	13.8394	14.1353	14.4317	14.7269	15.0231
3	fur	OD600	0.1915	0.0022	0.0023	0.0025	0.0029	0.0034	0.0042	0.0052	0.0054	0.0033	0.0099	0.0148	0.0213	0.0306	0.0443	0.0641	0.0899	0.1242	0.1341	0.0257	0.0515	0.071	0.0967	0.1292	0.17	0.2125	0.2572	0.3219	0.3338	0.016	0.0262	0.0335	0.043	0.0542	0.0665	0.0801	0.0975	0.1177	0.1228	0.0214	0.0265	0.0319	0.0389	0.047	0.0563	0.0671	0.0795
4	acrR	time	0	0.296111	0.591389	0.886944	1.18222	1.47778	1.77333	2.06861	2.14056	2.50667	3.28472	3.58028	3.87639	4.17222	4.4675	4.76333	5.05861	5.35444	5.42667	5.80972	6.60333	6.89917	7.195	7.49056	7.78639	8.08222	8.37833	8.67417	8.74667	9.13222	9.92639	10.2225	10.5186	10.8142	11.1097	11.4053	11.7014	11.9972	12.0692	12.4544	13.2478	13.5436	13.8394	14.1353	14.4317	14.7269	15.0231
4	acrR	OD600	0.1996	0.0032	0.0031	0.0032	0.0036	0.004	0.0045	0.0052	0.0052	0.002	0.0064	0.0097	0.0138	0.0201	0.0287	0.0404	0.0557	0.0734	0.0783	0.0227	0.0372	0.0463	0.0578	0.0716	0.0882	0.1056	0.1251	0.1436	0.1488	0.015	0.0259	0.0339	0.0446	0.0582	0.0753	0.0974	0.1238	0.1534	0.16	0.022	0.0307	0.0378	0.047	0.0576	0.0706	0.0853	0.1028
5	hns	time	0	0.296111	0.591389	0.886944	1.18222	1.47778	1.77333	2.06861	2.14056	2.50667	3.28472	3.58028	3.87639	4.17222	4.4675	4.76333	5.05861	5.35444	5.42667	5.80972	6.60333	6.89917	7.195	7.49056	7.78639	8.08222	8.37833	8.67417	8.74667	9.13222	9.92639	10.2225	10.5186	10.8142	11.1097	11.4053	11.7014	11.9972	12.0692	12.4544	13.2478	13.5436	13.8394	14.1353	14.4317	14.7269	15.0231
5	hns	OD600	0.2077	0.003	0.003	0.003	0.0029	0.0028	0.0029	0.0029	0.0028	0.0002	0.0007	0.0008	0.0007	0.001	0.0013	0.0017	0.0019	0.0021	0.0023	0.0017	0.0034	0.0048	0.0061	0.008	0.0103	0.0137	0.0178	0.0234	0.0251	0.022	0.0382	0.0467	0.0569	0.0686	0.0809	0.0936	0.1102	0.1292	0.1342	0.0187	0.0255	0.0306	0.0365	0.0432	0.0509	0.0597	0.0698
7	rpsF	time	0	0.296111	0.591389	0.886944	1.18222	1.47778	1.77333	2.06861	2.14056	2.50667	3.28472	3.58028	3.87639	4.17222	4.4675	4.76333	5.05861	5.35444	5.42667	5.80972	6.60333	6.89917	7.195	7.49056	7.78639	8.08222	8.37833	8.67417	8.74667	9.13222	9.92639	10.2225	10.5186	10.8142	11.1097	11.4053	11.7014	11.9972	12.0692	12.4544	13.2478	13.5436	13.8394	14.1353	14.4317	14.7269	15.0231
7	rpsF	OD600	0.2136	0.0026	0.0023	0.0026	0.0026	0.0027	0.0028	0.0028	0.0026	-0.0004	0.0003	0.0004	0.0003	0.0004	0.0008	0.0009	0.0011	0.0009	0.001	0.0005	0.0011	0.0014	0.0016	0.0019	0.0021	0.0026	0.0028	0.0034	0.0035	0.0017	0.0033	0.0042	0.0054	0.0068	0.0082	0.01	0.0125	0.0152	0.016	0.0143	0.0233	0.028	0.0332	0.0399	0.0476	0.0552	0.065
8	acrR	time	0	0.296111	0.591389	0.886944	1.18222	1.47778	1.77333	2.06861	2.14056	2.50667	3.28472	3.58028	3.87639	4.17222	4.4675	4.76333	5.05861	5.35444	5.42667	5.80972	6.60333	6.89917	7.195	7.49056	7.78639	8.08222	8.37833	8.67417	8.74667	9.13222	9.92639	10.2225	10.5186	10.8142	11.1097	11.4053	11.7014	11.9972	12.0692	12.4544	13.2478	13.5436	13.8394	14.1353	14.4317	14.7269	15.0231
8	acrR	OD600	0.1834	0.0026	0.0026	0.0028	0.0029	0.0032	0.0035	0.0041	0.0041	0.0017	0.0055	0.0082	0.0117	0.0175	0.0251	0.0358	0.0494	0.0665	0.0706	0.0218	0.0386	0.0484	0.0625	0.08	0.0996	0.1216	0.1468	0.1767	0.185	0.0151	0.0241	0.0316	0.041	0.0525	0.066	0.082	0.1034	0.1271	0.1332	0.0191	0.0279	0.0349	0.0435	0.0534	0.0649	0.0784	0.0946
9	rfaG	time	0	0.296111	0.591389	0.886944	1.18222	1.47778	1.77333	2.06861	2.14056	2.50667	3.28472	3.58028	3.87639	4.17222	4.4675	4.76333	5.05861	5.35444	5.42667	5.80972	6.60333	6.89917	7.195	7.49056	7.78639	8.08222	8.37833	8.67417	8.74667	9.13222	9.92639	10.2225	10.5186	10.8142	11.1097	11.4053	11.7014	11.9972	12.0692	12.4544	13.2478	13.5436	13.8394	14.1353	14.4317	14.7269	15.0231
9	rfaG	OD600	0.1632	0.0027	0.0016	0.002	0.0024	0.0029	0.0043	0.0044	0.0047	0.0019	0.0072	0.0105	0.0152	0.0222	0.0316	0.0449	0.0621	0.0838	0.0897	0.0234	0.0479	0.0666	0.092	0.1229	0.1646	0.2088	0.2543	0.3138	0.3237	0.0157	0.0259	0.0323	0.0405	0.0502	0.0611	0.0731	0.0885	0.1058	0.1102	0.0209	0.0301	0.0362	0.0436	0.0516	0.0608	0.0714	0.0841
10	mutL	time	0	0.296111	0.591389	0.886944	1.18222	1.47778	1.77333	2.06861	2.14056	2.50667	3.28472	3.58028	3.87639	4.17222	4.4675	4.76333	5.05861	5.35444	5.42667	5.80972	6.60333	6.89917	7.195	7.49056	7.78639	8.08222	8.37833	8.67417	8.74667	9.13222	9.92639	10.2225	10.5186	10.8142	11.1097	11.4053	11.7014	11.9972	12.0692	12.4544	13.2478	13.5436	13.8394	14.1353	14.4317	14.7269	15.0231
10	mutL	OD600	0.1014	0.0017	0.0019	0.0021	0.0025	0.0028	0.0035	0.0044	0.0046	0.0032	0.0091	0.0128	0.0179	0.0251	0.0348	0.0482	0.0635	0.0836	0.0889	0.0198	0.0348	0.045	0.057	0.0724	0.0907	0.1124	0.1387	0.1604	0.1664	0.0183	0.0284	0.0365	0.047	0.0597	0.0754	0.0944	0.1173	0.1448	0.1523	0.0187	0.0275	0.0343	0.043	0.0531	0.0654	0.0799	0.0975
11	dinB	time	0	0.296111	0.591389	0.886944	1.18222	1.47778	1.77333	2.06861	2.14056	2.50667	3.28472	3.58028	3.87639	4.17222	4.4675	4.76333	5.05861	5.35444	5.42667	5.80972	6.60333	6.89917	7.195	7.49056	7.78639	8.08222	8.37833	8.67417	8.74667	9.13222	9.92639	10.2225	10.5186	10.8142	11.1097	11.4053	11.7014	11.9972	12.0692	12.4544	13.2478	13.5436	13.8394	14.1353	14.4317	14.7269	15.0231
11	dinB	OD600	0.0024	0.002	0.0022	0.0024	0.0023	0.0023	0.0024	0.0026	0.0025	0.0002	0.0016	0.0018	0.0024	0.0027	0.0032	0.004	0.0049	0.0062	0.0066	0.0007	0.0036	0.0039	0.0041	0.0051	0.0059	0.0074	0.0089	0.0098	0.0112	0.0034	0.008	0.0089	0.0108	0.0132	0.0166	0.0199	0.0241	0.0302	0.0314	0.017	0.0266	0.0307	0.0373	0.0447	0.0532	0.0636	0.0753
12	acrA	time	0	0.296111	0.591389	0.886944	1.18222	1.47778	1.77333	2.06861	2.14056	2.50667	3.28472	3.58028	3.87639	4.17222	4.4675	4.76333	5.05861	5.35444	5.42667	5.80972	6.60333	6.89917	7.195	7.49056	7.78639	8.08222	8.37833	8.67417	8.74667	9.13222	9.92639	10.2225	10.5186	10.8142	11.1097	11.4053	11.7014	11.9972	12.0692	12.4544	13.2478	13.5436	13.8394	14.1353	14.4317	14.7269	15.0231
12	acrA	OD600	0.0048	0.0043	0.0047	0.0051	0.0053	0.0059	0.007	0.0085	0.009	0.0056	0.015	0.0219	0.0311	0.0436	0.0605	0.0817	0.1086	0.1434	0.1528	0.0216	0.0305	0.037	0.045	0.0552	0.067	0.0799	0.0945	0.1114	0.116	0.02	0.0254	0.0301	0.0359	0.042	0.0488	0.0568	0.0674	0.0781	0.0816	0.021	0.0289	0.0341	0.041	0.048	0.0564	0.0668	0.0789
13	parent	time	0	0.296111	0.591389	0.886944	1.18222	1.47778	1.77333	2.06861	2.14056	2.50667	3.28472	3.58028	3.87639	4.17222	4.4675	4.76333	5.05861	5.35444	5.42667	5.80972	6.60333	6.89917	7.195	7.49056	7.78639	8.08222	8.37833	8.67417	8.74667	9.13222	9.92639	10.2225	10.5186	10.8142	11.1097	11.4053	11.7014	11.9972	12.0692	12.4544	13.2478	13.5436	13.8394	14.1353	14.4317	14.7269	15.0231
13	parent	OD600	0.0817	0.0008	0.001	0.0011	0.0011	0.0012	0.0014	0.0018	0.0019	-0.0004	0.0018	0.0037	0.0057	0.0089	0.0136	0.0207	0.0307	0.045	0.049	0.0246	0.0569	0.0754	0.0976	0.1273	0.1643	0.2084	0.2606	0.3183	0.3239	0.0256	0.0297	0.0382	0.0495	0.0627	0.0784	0.0978	0.1231	0.1527	0.159	0.0207	0.0293	0.0363	0.0447	0.055	0.0664	0.0803	0.0976
14	mutL	time	0	0.296111	0.591389	0.886944	1.18222	1.47778	1.77333	2.06861	2.14056	2.50667	3.28472	3.58028	3.87639	4.17222	4.4675	4.76333	5.05861	5.35444	5.42667	5.80972	6.60333	6.89917	7.195	7.49056	7.78639	8.08222	8.37833	8.67417	8.74667	9.13222	9.92639	10.2225	10.5186	10.8142	11.1097	11.4053	11.7014	11.9972	12.0692	12.4544	13.2478	13.5436	13.8394	14.1353	14.4317	14.7269	15.0231
14	mutL	OD600	0.184	0.0011	0.0009	0.001	0.0013	0.0015	0.002	0.0028	0.0029	0.0011	0.0053	0.0081	0.0114	0.0166	0.0236	0.034	0.0476	0.0643	0.0686	0.0233	0.0409	0.0531	0.0682	0.0855	0.107	0.1346	0.1553	0.1835	0.1905	0.0187	0.0264	0.0337	0.0429	0.054	0.0675	0.084	0.1055	0.1283	0.1346	0.0209	0.0291	0.0367	0.0455	0.0561	0.0692	0.0847	0.1013
16	acrA	time	0	0.296111	0.591389	0.886944	1.18222	1.47778	1.77333	2.06861	2.14056	2.50667	3.28472	3.58028	3.87639	4.17222	4.4675	4.76333	5.05861	5.35444	5.42667	5.80972	6.60333	6.89917	7.195	7.49056	7.78639	8.08222	8.37833	8.67417	8.74667	9.13222	9.92639	10.2225	10.5186	10.8142	11.1097	11.4053	11.7014	11.9972	12.0692	12.4544	13.2478	13.5436	13.8394	14.1353	14.4317	14.7269	15.0231
16	acrA	OD600	0.1827	0.0013	0.0011	0.0012	0.0014	0.0019	0.0026	0.0037	0.0041	0.0027	0.0102	0.0158	0.0229	0.0336	0.0476	0.0678	0.0926	0.1284	0.1378	0.0228	0.034	0.042	0.0523	0.0649	0.0787	0.0945	0.1132	0.134	0.1383	0.0202	0.0289	0.0315	0.037	0.043	0.049	0.0559	0.0645	0.0741	0.0771	0.0176	0.0245	0.0295	0.0354	0.0427	0.0518	0.0623	0.0748
17	recA	time	0	0.296111	0.591389	0.886944	1.18222	1.47778	1.77333	2.06861	2.14056	2.50667	3.28472	3.58028	3.87639	4.17222	4.4675	4.76333	5.05861	5.35444	5.42667	5.80972	6.60333	6.89917	7.195	7.49056	7.78639	8.08222	8.37833	8.67417	8.74667	9.13222	9.92639	10.2225	10.5186	10.8142	11.1097	11.4053	11.7014	11.9972	12.0692	12.4544	13.2478	13.5436	13.8394	14.1353	14.4317	14.7269	15.0231
17	recA	OD600	0.1814	-0.0003	0	-0.0002	-0.0001	0.0001	0	0.0002	0.0002	-0.0011	-0.0001	0.0002	0.0003	0.0008	0.0012	0.0021	0.0028	0.0038	0.0042	0.0032	0.0093	0.013	0.0167	0.0221	0.0288	0.0376	0.0489	0.0632	0.0671	0.0208	0.0379	0.0507	0.0659	0.0856	0.1101	0.1376	0.1719	0.2117	0.2217	0.0197	0.0264	0.0332	0.0417	0.0527	0.0665	0.084	0.1056
18	umuC	time	0	0.296111	0.591389	0.886944	1.18222	1.47778	1.77333	2.06861	2.14056	2.50667	3.28472	3.58028	3.87639	4.17222	4.4675	4.76333	5.05861	5.35444	5.42667	5.80972	6.60333	6.89917	7.195	7.49056	7.78639	8.08222	8.37833	8.67417	8.74667	9.13222	9.92639	10.2225	10.5186	10.8142	11.1097	11.4053	11.7014	11.9972	12.0692	12.4544	13.2478	13.5436	13.8394	14.1353	14.4317	14.7269	15.0231
18	umuC	OD600	0.1922	0.0002	0.0003	0.0003	0.0003	0.0005	0.0006	0.0009	0.0009	-0.0003	0.0018	0.0026	0.0036	0.0055	0.0081	0.0121	0.0175	0.0253	0.0278	0.0217	0.0467	0.06	0.0737	0.0915	0.1141	0.1265	0.1503	0.1806	0.1883	0.0134	0.023	0.0292	0.0378	0.048	0.0602	0.075	0.0945	0.1137	0.1195	0.0165	0.0283	0.0355	0.045	0.0568	0.07	0.0842	0.1013
19	fur	time	0	0.296111	0.591389	0.886944	1.18222	1.47778	1.77333	2.06861	2.14056	2.50667	3.28472	3.58028	3.87639	4.17222	4.4675	4.76333	5.05861	5.35444	5.42667	5.80972	6.60333	6.89917	7.195	7.49056	7.78639	8.08222	8.37833	8.67417	8.74667	9.13222	9.92639	10.2225	10.5186	10.8142	11.1097	11.4053	11.7014	11.9972	12.0692	12.4544	13.2478	13.5436	13.8394	14.1353	14.4317	14.7269	15.0231
19	fur	OD600	0.1987	0.0009	0.0005	0.0005	0.0005	0.0008	0.0011	0.0018	0.0018	0.0003	0.0041	0.0064	0.0092	0.0137	0.0204	0.0301	0.0435	0.0629	0.0688	0.0236	0.0542	0.0758	0.1035	0.1377	0.1833	0.2236	0.2708	0.3362	0.344	0.0181	0.0242	0.0314	0.0406	0.0513	0.0627	0.0754	0.0924	0.1078	0.1122	0.02	0.0244	0.0295	0.0363	0.0435	0.0523	0.0615	0.0725
21	atpF	time	0	0.296111	0.591389	0.886944	1.18222	1.47778	1.77333	2.06861	2.14056	2.50667	3.28472	3.58028	3.87639	4.17222	4.4675	4.76333	5.05861	5.35444	5.42667	5.80972	6.60333	6.89917	7.195	7.49056	7.78639	8.08222	8.37833	8.67417	8.74667	9.13222	9.92639	10.2225	10.5186	10.8142	11.1097	11.4053	11.7014	11.9972	12.0692	12.4544	13.2478	13.5436	13.8394	14.1353	14.4317	14.7269	15.0231
21	atpF	OD600	0.2054	-0.0002	-0.0003	0	0.0003	0.0001	0.0001	0	0	-0.0016	-0.0003	-0.0001	0.0003	0.0004	0.0004	0.0006	0.0007	0.0008	0.001	-0.0013	0.0018	0.0029	0.0044	0.0064	0.0091	0.0131	0.0184	0.0257	0.028	0.023	0.05	0.0676	0.0903	0.1182	0.1346	0.1538	0.1823	0.2114	0.2185	0.018	0.0317	0.0441	0.0605	0.082	0.1106	0.1471	0.1644
22	umuC	time	0	0.296111	0.591389	0.886944	1.18222	1.47778	1.77333	2.06861	2.14056	2.50667	3.28472	3.58028	3.87639	4.17222	4.4675	4.76333	5.05861	5.35444	5.42667	5.80972	6.60333	6.89917	7.195	7.49056	7.78639	8.08222	8.37833	8.67417	8.74667	9.13222	9.92639	10.2225	10.5186	10.8142	11.1097	11.4053	11.7014	11.9972	12.0692	12.4544	13.2478	13.5436	13.8394	14.1353	14.4317	14.7269	15.0231
22	umuC	OD600	0.2163	0.0006	0.0005	0.0006	0.0008	0.001	0.0014	0.0021	0.0022	0.0004	0.0053	0.008	0.012	0.0175	0.0255	0.0365	0.0515	0.0682	0.073	0.0205	0.0358	0.0471	0.0602	0.0776	0.096	0.1189	0.1378	0.1645	0.1718	0.0137	0.0216	0.0279	0.036	0.0455	0.0562	0.0692	0.0859	0.1048	0.1094	0.0169	0.0261	0.0331	0.0411	0.0508	0.062	0.0746	0.0885
23	rpsF	time	0	0.296111	0.591389	0.886944	1.18222	1.47778	1.77333	2.06861	2.14056	2.50667	3.28472	3.58028	3.87639	4.17222	4.4675	4.76333	5.05861	5.35444	5.42667	5.80972	6.60333	6.89917	7.195	7.49056	7.78639	8.08222	8.37833	8.67417	8.74667	9.13222	9.92639	10.2225	10.5186	10.8142	11.1097	11.4053	11.7014	11.9972	12.0692	12.4544	13.2478	13.5436	13.8394	14.1353	14.4317	14.7269	15.0231
23	rpsF	OD600	0.1646	0.0004	0.0002	0.0004	0.0003	0.0003	0.0003	0.0004	0.0003	-0.0007	0.0006	0.0008	0.0009	0.001	0.001	0.0012	0.0014	0.0012	0.0015	-0.0014	0.001	0.0014	0.0013	0.002	0.0025	0.0032	0.0039	0.0049	0.0051	0.0032	0.0074	0.0089	0.011	0.0133	0.0158	0.0186	0.0226	0.027	0.0281	0.0187	0.0278	0.0314	0.0357	0.04	0.0446	0.0488	0.0536
24	dnaK	time	0	0.296111	0.591389	0.886944	1.18222	1.47778	1.77333	2.06861	2.14056	2.50667	3.28472	3.58028	3.87639	4.17222	4.4675	4.76333	5.05861	5.35444	5.42667	5.80972	6.60333	6.89917	7.195	7.49056	7.78639	8.08222	8.37833	8.67417	8.74667	9.13222	9.92639	10.2225	10.5186	10.8142	11.1097	11.4053	11.7014	11.9972	12.0692	12.4544	13.2478	13.5436	13.8394	14.1353	14.4317	14.7269	15.0231
24	dnaK	OD600	0.0011	0.0005	0.0005	0.0007	0.0006	0.0007	0.001	0.0012	0.001	-0.0002	0.0018	0.0026	0.0033	0.0044	0.0056	0.0076	0.0098	0.013	0.014	0.0135	0.0332	0.0449	0.0612	0.0821	0.1107	0.1473	0.1803	0.2272	0.24	0.0183	0.0288	0.0388	0.0516	0.0673	0.0865	0.1106	0.1423	0.1784	0.1893	0.0181	0.0256	0.0319	0.0393	0.048	0.058	0.0697	0.0832
25	fis	time	0	0.296111	0.591389	0.886944	1.18222	1.47778	1.77333	2.06861	2.14056	2.50667	3.28472	3.58028	3.87639	4.17222	4.4675	4.76333	5.05861	5.35444	5.42667	5.80972	6.60333	6.89917	7.195	7.49056	7.78639	8.08222	8.37833	8.67417	8.74667	9.13222	9.92639	10.2225	10.5186	10.8142	11.1097	11.4053	11.7014	11.9972	12.0692	12.4544	13.2478	13.5436	13.8394	14.1353	14.4317	14.7269	15.0231
25	fis	OD600	0.1147	-0.0001	0.0002	0.0006	0.0007	0.0008	0.0012	0.0015	0.0017	-0.0004	0.002	0.0037	0.0054	0.008	0.0116	0.0166	0.023	0.0319	0.0338	0.0243	0.0504	0.0673	0.0896	0.1148	0.1361	0.1643	0.196	0.2305	0.2395	0.0217	0.0322	0.0413	0.0544	0.0715	0.0919	0.1182	0.155	0.181	0.1844	0.0205	0.0269	0.0341	0.0423	0.0522	0.0639	0.0774	0.0928
26	umuC	time	0	0.296111	0.591389	0.886944	1.18222	1.47778	1.77333	2.06861	2.14056	2.50667	3.28472	3.58028	3.87639	4.17222	4.4675	4.76333	5.05861	5.35444	5.42667	5.80972	6.60333	6.89917	7.195	7.49056	7.78639	8.08222	8.37833	8.67417	8.74667	9.13222	9.92639	10.2225	10.5186	10.8142	11.1097	11.4053	11.7014	11.9972	12.0692	12.4544	13.2478	13.5436	13.8394	14.1353	14.4317	14.7269	15.0231
26	umuC	OD600	0.1884	0.0005	0.0008	0.001	0.0012	0.0016	0.002	0.0026	0.0027	0.0007	0.0044	0.0071	0.0102	0.0152	0.0222	0.0323	0.0459	0.0627	0.0669	0.0223	0.0373	0.0481	0.0618	0.0779	0.096	0.118	0.134	0.1603	0.1674	0.015	0.0247	0.0318	0.0409	0.0521	0.0651	0.081	0.1011	0.1238	0.1299	0.0182	0.0282	0.0358	0.0446	0.055	0.0673	0.0811	0.0964
27	parent	time	0	0.296111	0.591389	0.886944	1.18222	1.47778	1.77333	2.06861	2.14056	2.50667	3.28472	3.58028	3.87639	4.17222	4.4675	4.76333	5.05861	5.35444	5.42667	5.80972	6.60333	6.89917	7.195	7.49056	7.78639	8.08222	8.37833	8.67417	8.74667	9.13222	9.92639	10.2225	10.5186	10.8142	11.1097	11.4053	11.7014	11.9972	12.0692	12.4544	13.2478	13.5436	13.8394	14.1353	14.4317	14.7269	15.0231
27	parent	OD600	0.1968	0.0004	0.0005	0.0005	0.0007	0.0008	0.001	0.0014	0.0014	-0.0003	0.002	0.0039	0.0059	0.0094	0.0138	0.0208	0.0307	0.0448	0.0494	0.0247	0.0585	0.078	0.0992	0.1303	0.1691	0.2157	0.2701	0.3302	0.3338	0.025	0.0316	0.0406	0.052	0.0666	0.0844	0.1056	0.1331	0.1658	0.1742	0.0191	0.0276	0.0343	0.0419	0.0516	0.0628	0.0751	0.0907
28	dnaK	time	0	0.296111	0.591389	0.886944	1.18222	1.47778	1.77333	2.06861	2.14056	2.50667	3.28472	3.58028	3.87639	4.17222	4.4675	4.76333	5.05861	5.35444	5.42667	5.80972	6.60333	6.89917	7.195	7.49056	7.78639	8.08222	8.37833	8.67417	8.74667	9.13222	9.92639	10.2225	10.5186	10.8142	11.1097	11.4053	11.7014	11.9972	12.0692	12.4544	13.2478	13.5436	13.8394	14.1353	14.4317	14.7269	15.0231
28	dnaK	OD600	0.1963	-0.0002	0	0.0001	0.0001	0.0001	0.0001	0.0003	0.0003	-0.0008	-0.0003	0.0002	0.0002	0.0008	0.001	0.0013	0.0017	0.0022	0.0025	0.001	0.0044	0.0068	0.0089	0.0121	0.0164	0.0225	0.0307	0.0419	0.0457	0.024	0.0507	0.0659	0.0854	0.1106	0.1409	0.165	0.2011	0.2363	0.2473	0.0219	0.0278	0.0352	0.044	0.0552	0.0683	0.0841	0.1034
30	ppiD	time	0	0.296111	0.591389	0.886944	1.18222	1.47778	1.77333	2.06861	2.14056	2.50667	3.28472	3.58028	3.87639	4.17222	4.4675	4.76333	5.05861	5.35444	5.42667	5.80972	6.60333	6.89917	7.195	7.49056	7.78639	8.08222	8.37833	8.67417	8.74667	9.13222	9.92639	10.2225	10.5186	10.8142	11.1097	11.4053	11.7014	11.9972	12.0692	12.4544	13.2478	13.5436	13.8394	14.1353	14.4317	14.7269	15.0231
30	ppiD	OD600	0.1903	0.0294	0	0.0002	0.0004	0.0002	0.0004	0.0005	0.0004	-0.0014	-0.0004	0	0.0001	0.0005	0.001	0.0015	0.0023	0.0031	0.0035	0.0015	0.0075	0.0106	0.0146	0.0199	0.0274	0.0371	0.048	0.0631	0.0674	0.0215	0.0409	0.0537	0.0701	0.0885	0.1114	0.1357	0.1574	0.1773	0.1829	0.0157	0.0226	0.0268	0.0311	0.0354	0.0403	0.0455	0.051
31	marR	time	0	0.296111	0.591389	0.886944	1.18222	1.47778	1.77333	2.06861	2.14056	2.50667	3.28472	3.58028	3.87639	4.17222	4.4675	4.76333	5.05861	5.35444	5.42667	5.80972	6.60333	6.89917	7.195	7.49056	7.78639	8.08222	8.37833	8.67417	8.74667	9.13222	9.92639	10.2225	10.5186	10.8142	11.1097	11.4053	11.7014	11.9972	12.0692	12.4544	13.2478	13.5436	13.8394	14.1353	14.4317	14.7269	15.0231
31	marR	OD600	0.2007	0.0204	0.0006	0.0006	0.0009	0.0011	0.0015	0.0022	0.0023	0.001	0.0056	0.0094	0.0138	0.0208	0.0313	0.0462	0.0664	0.0918	0.0993	0.0212	0.0448	0.0642	0.0919	0.1283	0.1723	0.2296	0.2835	0.3531	0.3593	0.0188	0.0265	0.0346	0.0445	0.0568	0.0712	0.0888	0.1112	0.1375	0.1449	0.017	0.0255	0.0323	0.0392	0.0472	0.057	0.0679	0.0807
32	parent	time	0	0.296111	0.591389	0.886944	1.18222	1.47778	1.77333	2.06861	2.14056	2.50667	3.28472	3.58028	3.87639	4.17222	4.4675	4.76333	5.05861	5.35444	5.42667	5.80972	6.60333	6.89917	7.195	7.49056	7.78639	8.08222	8.37833	8.67417	8.74667	9.13222	9.92639	10.2225	10.5186	10.8142	11.1097	11.4053	11.7014	11.9972	12.0692	12.4544	13.2478	13.5436	13.8394	14.1353	14.4317	14.7269	15.0231
32	parent	OD600	0.2023	0.0032	0.0011	0.0013	0.0017	0.0018	0.0021	0.0025	0.0025	0.001	0.0041	0.0064	0.0095	0.0144	0.0212	0.0311	0.045	0.0641	0.0698	0.0219	0.0475	0.0646	0.0882	0.1152	0.1524	0.1948	0.2417	0.2969	0.3057	0.0198	0.0254	0.0321	0.0409	0.051	0.0622	0.0753	0.0919	0.1104	0.1155	0.0195	0.0277	0.0341	0.0412	0.0499	0.0606	0.0723	0.0868
33	fis	time	0	0.296111	0.591389	0.886944	1.18222	1.47778	1.77333	2.06861	2.14056	2.50667	3.28472	3.58028	3.87639	4.17222	4.4675	4.76333	5.05861	5.35444	5.42667	5.80972	6.60333	6.89917	7.195	7.49056	7.78639	8.08222	8.37833	8.67417	8.74667	9.13222	9.92639	10.2225	10.5186	10.8142	11.1097	11.4053	11.7014	11.9972	12.0692	12.4544	13.2478	13.5436	13.8394	14.1353	14.4317	14.7269	15.0231
33	fis	OD600	0.2283	0.0003	0.0004	0.0004	0.001	0.0008	0.0009	0.0009	0.0009	-0.0014	-0.0001	0.0002	0.0009	0.0011	0.0015	0.0022	0.003	0.0039	0.0044	0.003	0.0106	0.0147	0.0201	0.0273	0.037	0.0497	0.0668	0.0889	0.0944	0.0191	0.0339	0.0447	0.0581	0.0755	0.0959	0.1222	0.1442	0.1678	0.1738	0.0175	0.0287	0.0373	0.0482	0.0623	0.0801	0.1016	0.1288
35	fur	time	0	0.296111	0.591389	0.886944	1.18222	1.47778	1.77333	2.06861	2.14056	2.50667	3.28472	3.58028	3.87639	4.17222	4.4675	4.76333	5.05861	5.35444	5.42667	5.80972	6.60333	6.89917	7.195	7.49056	7.78639	8.08222	8.37833	8.67417	8.74667	9.13222	9.92639	10.2225	10.5186	10.8142	11.1097	11.4053	11.7014	11.9972	12.0692	12.4544	13.2478	13.5436	13.8394	14.1353	14.4317	14.7269	15.0231
35	fur	OD600	0.2015	0.0008	0.0011	0.0015	0.0016	0.0019	0.0025	0.0032	0.0035	0.002	0.0083	0.0125	0.0184	0.0263	0.0382	0.0549	0.0782	0.1067	0.1157	0.0199	0.042	0.0597	0.083	0.1134	0.1481	0.192	0.2301	0.2784	0.2916	0.0175	0.0233	0.029	0.0366	0.0456	0.0549	0.0653	0.0777	0.0907	0.0949	0.0179	0.0239	0.0293	0.0353	0.0421	0.05	0.0584	0.0685
36	lpcA	time	0	0.296111	0.591389	0.886944	1.18222	1.47778	1.77333	2.06861	2.14056	2.50667	3.28472	3.58028	3.87639	4.17222	4.4675	4.76333	5.05861	5.35444	5.42667	5.80972	6.60333	6.89917	7.195	7.49056	7.78639	8.08222	8.37833	8.67417	8.74667	9.13222	9.92639	10.2225	10.5186	10.8142	11.1097	11.4053	11.7014	11.9972	12.0692	12.4544	13.2478	13.5436	13.8394	14.1353	14.4317	14.7269	15.0231
36	lpcA	OD600	0.0463	0.0011	0.0013	0.0017	0.0016	0.0017	0.0017	0.0019	0.002	0.0003	0.0025	0.0038	0.0051	0.0072	0.0101	0.0142	0.0199	0.0279	0.0303	0.024	0.0595	0.0809	0.109	0.146	0.19	0.2433	0.3023	0.3673	0.3709	0.0195	0.0305	0.0401	0.0527	0.0689	0.0886	0.1133	0.146	0.1856	0.1958	0.0164	0.0276	0.0337	0.041	0.0501	0.0611	0.0744	0.0904
37	hupA	time	0	0.296111	0.591389	0.886944	1.18222	1.47778	1.77333	2.06861	2.14056	2.50667	3.28472	3.58028	3.87639	4.17222	4.4675	4.76333	5.05861	5.35444	5.42667	5.80972	6.60333	6.89917	7.195	7.49056	7.78639	8.08222	8.37833	8.67417	8.74667	9.13222	9.92639	10.2225	10.5186	10.8142	11.1097	11.4053	11.7014	11.9972	12.0692	12.4544	13.2478	13.5436	13.8394	14.1353	14.4317	14.7269	15.0231
37	hupA	OD600	0.1181	-0.0003	-0.0001	0	0.0002	0.0005	0.001	0.0018	0.0018	0.0016	0.0061	0.01	0.0145	0.0212	0.0303	0.0426	0.0583	0.0779	0.083	0.0212	0.0411	0.0535	0.0702	0.0909	0.1156	0.1414	0.1774	0.2195	0.2297	0.0235	0.0325	0.0415	0.0535	0.0689	0.0875	0.1122	0.1441	0.178	0.1826	0.0214	0.0262	0.0322	0.0393	0.0472	0.0562	0.0671	0.0799
38	ppiD	time	0	0.296111	0.591389	0.886944	1.18222	1.47778	1.77333	2.06861	2.14056	2.50667	3.28472	3.58028	3.87639	4.17222	4.4675	4.76333	5.05861	5.35444	5.42667	5.80972	6.60333	6.89917	7.195	7.49056	7.78639	8.08222	8.37833	8.67417	8.74667	9.13222	9.92639	10.2225	10.5186	10.8142	11.1097	11.4053	11.7014	11.9972	12.0692	12.4544	13.2478	13.5436	13.8394	14.1353	14.4317	14.7269	15.0231
38	ppiD	OD600	0.1863	-0.0002	0	0.0001	0.0004	0.0006	0.0011	0.0017	0.0018	0.0009	0.0051	0.0073	0.0098	0.0134	0.0175	0.0239	0.0327	0.0433	0.0462	0.0221	0.0411	0.0519	0.0633	0.0776	0.094	0.1115	0.128	0.1443	0.1464	0.0187	0.0236	0.027	0.0306	0.0348	0.0393	0.0442	0.05	0.0559	0.0576	0.0188	0.0247	0.0291	0.0342	0.0401	0.0479	0.057	0.0675
39	marR	time	0	0.296111	0.591389	0.886944	1.18222	1.47778	1.77333	2.06861	2.14056	2.50667	3.28472	3.58028	3.87639	4.17222	4.4675	4.76333	5.05861	5.35444	5.42667	5.80972	6.60333	6.89917	7.195	7.49056	7.78639	8.08222	8.37833	8.67417	8.74667	9.13222	9.92639	10.2225	10.5186	10.8142	11.1097	11.4053	11.7014	11.9972	12.0692	12.4544	13.2478	13.5436	13.8394	14.1353	14.4317	14.7269	15.0231
39	marR	OD600	0.2032	-0.0003	-0.0003	-0.0001	0.0003	0.001	0.002	0.0032	0.0039	0.0035	0.0131	0.0204	0.0297	0.0436	0.0614	0.0855	0.1159	0.1539	0.1656	0.0217	0.0441	0.0638	0.0917	0.1298	0.1773	0.2303	0.2877	0.3574	0.3618	0.0225	0.0322	0.0414	0.0529	0.0672	0.0845	0.1049	0.1314	0.1629	0.1705	0.0178	0.0265	0.0326	0.0397	0.0477	0.0571	0.0675	0.08
40	lpcA	time	0	0.296111	0.591389	0.886944	1.18222	1.47778	1.77333	2.06861	2.14056	2.50667	3.28472	3.58028	3.87639	4.17222	4.4675	4.76333	5.05861	5.35444	5.42667	5.80972	6.60333	6.89917	7.195	7.49056	7.78639	8.08222	8.37833	8.67417	8.74667	9.13222	9.92639	10.2225	10.5186	10.8142	11.1097	11.4053	11.7014	11.9972	12.0692	12.4544	13.2478	13.5436	13.8394	14.1353	14.4317	14.7269	15.0231
40	lpcA	OD600	0.2015	-0.0009	-0.0007	-0.0006	-0.0006	-0.0004	-0.0003	-0.0001	0	-0.0008	0.0006	0.0017	0.0025	0.0041	0.0061	0.0089	0.0129	0.0183	0.0206	0.0245	0.0643	0.0872	0.1161	0.1584	0.208	0.2632	0.3239	0.4012	0.4076	0.0284	0.0458	0.0632	0.0878	0.1217	0.1667	0.2235	0.2755	0.3352	0.3396	0.025	0.0358	0.0461	0.0594	0.0769	0.0983	0.1254	0.1583
41	parent	time	0	0.296111	0.591389	0.886944	1.18222	1.47778	1.77333	2.06861	2.14056	2.50667	3.28472	3.58028	3.87639	4.17222	4.4675	4.76333	5.05861	5.35444	5.42667	5.80972	6.60333	6.89917	7.195	7.49056	7.78639	8.08222	8.37833	8.67417	8.74667	9.13222	9.92639	10.2225	10.5186	10.8142	11.1097	11.4053	11.7014	11.9972	12.0692	12.4544	13.2478	13.5436	13.8394	14.1353	14.4317	14.7269	15.0231
41	parent	OD600	0.1957	-0.0002	0.0001	0.0001	0.0003	0.0004	0.0006	0.0008	0.0007	-0.0005	0.0008	0.0018	0.0029	0.0048	0.0074	0.0114	0.017	0.0253	0.028	0.0241	0.0638	0.0844	0.1073	0.1405	0.1811	0.2292	0.285	0.3442	0.3502	0.0215	0.0311	0.0413	0.0537	0.0689	0.088	0.1112	0.1404	0.1758	0.1844	0.0188	0.0275	0.0345	0.0418	0.0511	0.0623	0.0744	0.0894
42	ahpC	time	0	0.296111	0.591389	0.886944	1.18222	1.47778	1.77333	2.06861	2.14056	2.50667	3.28472	3.58028	3.87639	4.17222	4.4675	4.76333	5.05861	5.35444	5.42667	5.80972	6.60333	6.89917	7.195	7.49056	7.78639	8.08222	8.37833	8.67417	8.74667	9.13222	9.92639	10.2225	10.5186	10.8142	11.1097	11.4053	11.7014	11.9972	12.0692	12.4544	13.2478	13.5436	13.8394	14.1353	14.4317	14.7269	15.0231
42	ahpC	OD600	0.1921	0.0001	0	0	0.0004	0.0003	0.0004	0.0006	0.0005	-0.001	0.0003	0.0008	0.0012	0.0018	0.003	0.0042	0.006	0.0089	0.0101	0.0091	0.0306	0.0447	0.0629	0.0848	0.1164	0.1604	0.2128	0.2689	0.2756	0.0213	0.031	0.0408	0.0535	0.0694	0.0885	0.1112	0.1393	0.17	0.1786	0.0199	0.0301	0.0387	0.0489	0.0611	0.0757	0.0941	0.1148
44	acrA	time	0	0.296111	0.591389	0.886944	1.18222	1.47778	1.77333	2.06861	2.14056	2.50667	3.28472	3.58028	3.87639	4.17222	4.4675	4.76333	5.05861	5.35444	5.42667	5.80972	6.60333	6.89917	7.195	7.49056	7.78639	8.08222	8.37833	8.67417	8.74667	9.13222	9.92639	10.2225	10.5186	10.8142	11.1097	11.4053	11.7014	11.9972	12.0692	12.4544	13.2478	13.5436	13.8394	14.1353	14.4317	14.7269	15.0231
44	acrA	OD600	0.2058	0.0005	0.0004	0.0006	0.0013	0.0019	0.0026	0.0036	0.0038	0.0031	0.0104	0.0156	0.0233	0.0339	0.0488	0.0697	0.0949	0.1305	0.1399	0.0192	0.0305	0.0379	0.0469	0.0578	0.0708	0.0854	0.1015	0.1199	0.1251	0.0202	0.0268	0.0317	0.0374	0.0435	0.0498	0.057	0.0661	0.0763	0.0793	0.0178	0.025	0.0305	0.0365	0.0441	0.0531	0.0635	0.0756
45	hupA	time	0	0.296111	0.591389	0.886944	1.18222	1.47778	1.77333	2.06861	2.14056	2.50667	3.28472	3.58028	3.87639	4.17222	4.4675	4.76333	5.05861	5.35444	5.42667	5.80972	6.60333	6.89917	7.195	7.49056	7.78639	8.08222	8.37833	8.67417	8.74667	9.13222	9.92639	10.2225	10.5186	10.8142	11.1097	11.4053	11.7014	11.9972	12.0692	12.4544	13.2478	13.5436	13.8394	14.1353	14.4317	14.7269	15.0231
45	hupA	OD600	0.2052	0	0.0001	0.0004	0.0011	0.0013	0.0018	0.0024	0.0027	0.0016	0.0076	0.0113	0.0166	0.0233	0.0324	0.0441	0.0598	0.0786	0.0835	0.0208	0.0386	0.0506	0.0651	0.0842	0.109	0.1345	0.1659	0.2059	0.2161	0.0188	0.0276	0.0359	0.0462	0.059	0.075	0.094	0.1195	0.1503	0.1581	0.018	0.0261	0.032	0.0395	0.0484	0.0581	0.0695	0.0837
46	parent	time	0	0.296111	0.591389	0.886944	1.18222	1.47778	1.77333	2.06861	2.14056	2.50667	3.28472	3.58028	3.87639	4.17222	4.4675	4.76333	5.05861	5.35444	5.42667	5.80972	6.60333	6.89917	7.195	7.49056	7.78639	8.08222	8.37833	8.67417	8.74667	9.13222	9.92639	10.2225	10.5186	10.8142	11.1097	11.4053	11.7014	11.9972	12.0692	12.4544	13.2478	13.5436	13.8394	14.1353	14.4317	14.7269	15.0231
46	parent	OD600	0.2028	0.0003	0.0004	0.0008	0.0009	0.0008	0.0011	0.0013	0.0013	-0.0001	0.0029	0.0045	0.0068	0.01	0.015	0.0222	0.0326	0.0469	0.0515	0.0242	0.0522	0.071	0.0925	0.1208	0.1571	0.2033	0.2503	0.307	0.3156	0.0217	0.0279	0.0363	0.047	0.0596	0.0745	0.0928	0.1157	0.143	0.1509	0.0181	0.0265	0.0333	0.0409	0.0495	0.0601	0.0722	0.0869
47	marR	time	0	0.296111	0.591389	0.886944	1.18222	1.47778	1.77333	2.06861	2.14056	2.50667	3.28472	3.58028	3.87639	4.17222	4.4675	4.76333	5.05861	5.35444	5.42667	5.80972	6.60333	6.89917	7.195	7.49056	7.78639	8.08222	8.37833	8.67417	8.74667	9.13222	9.92639	10.2225	10.5186	10.8142	11.1097	11.4053	11.7014	11.9972	12.0692	12.4544	13.2478	13.5436	13.8394	14.1353	14.4317	14.7269	15.0231
47	marR	OD600	0.208	0.0031	0.0035	0.0039	0.004	0.0043	0.0049	0.0058	0.006	0.0016	0.009	0.0137	0.02	0.0292	0.0429	0.0615	0.0847	0.1143	0.1237	0.0198	0.0396	0.0569	0.0807	0.1158	0.1595	0.2088	0.2641	0.3299	0.3377	0.0186	0.027	0.0351	0.0453	0.0576	0.0722	0.0898	0.1125	0.1387	0.1464	0.0176	0.0259	0.0319	0.0391	0.0469	0.0561	0.0668	0.0794
50	ahpC	time	0	0.296111	0.591389	0.886944	1.18222	1.47778	1.77333	2.06861	2.14056	2.50667	3.28472	3.58028	3.87639	4.17222	4.4675	4.76333	5.05861	5.35444	5.42667	5.80972	6.60333	6.89917	7.195	7.49056	7.78639	8.08222	8.37833	8.67417	8.74667	9.13222	9.92639	10.2225	10.5186	10.8142	11.1097	11.4053	11.7014	11.9972	12.0692	12.4544	13.2478	13.5436	13.8394	14.1353	14.4317	14.7269	15.0231
50	ahpC	OD600	0.1998	0.0007	0.0009	0.0011	0.0013	0.0016	0.0023	0.0032	0.0035	0.002	0.0071	0.0112	0.0164	0.0248	0.0356	0.0519	0.073	0.0997	0.1073	0.0218	0.0531	0.0669	0.085	0.1074	0.1321	0.1633	0.1907	0.223	0.2327	0.0211	0.0309	0.0403	0.0511	0.0635	0.0797	0.0992	0.1234	0.1512	0.1586	0.0196	0.0305	0.0383	0.0474	0.0582	0.0708	0.086	0.103
51	tolC	time	0	0.296111	0.591389	0.886944	1.18222	1.47778	1.77333	2.06861	2.14056	2.50667	3.28472	3.58028	3.87639	4.17222	4.4675	4.76333	5.05861	5.35444	5.42667	5.80972	6.60333	6.89917	7.195	7.49056	7.78639	8.08222	8.37833	8.67417	8.74667	9.13222	9.92639	10.2225	10.5186	10.8142	11.1097	11.4053	11.7014	11.9972	12.0692	12.4544	13.2478	13.5436	13.8394	14.1353	14.4317	14.7269	15.0231
51	tolC	OD600	0.1983	0.0007	0.0007	0.0007	0.0009	0.0011	0.0014	0.0019	0.0019	0.0002	0.0028	0.0049	0.0071	0.0108	0.0158	0.0233	0.0337	0.048	0.0523	0.0243	0.0442	0.0568	0.0701	0.0836	0.0985	0.1165	0.1372	0.1608	0.1648	0.0171	0.023	0.0274	0.0326	0.0384	0.0447	0.0519	0.0617	0.0729	0.0762	0.0184	0.0239	0.0286	0.0338	0.0404	0.0478	0.056	0.066
52	rfaG	time	0	0.296111	0.591389	0.886944	1.18222	1.47778	1.77333	2.06861	2.14056	2.50667	3.28472	3.58028	3.87639	4.17222	4.4675	4.76333	5.05861	5.35444	5.42667	5.80972	6.60333	6.89917	7.195	7.49056	7.78639	8.08222	8.37833	8.67417	8.74667	9.13222	9.92639	10.2225	10.5186	10.8142	11.1097	11.4053	11.7014	11.9972	12.0692	12.4544	13.2478	13.5436	13.8394	14.1353	14.4317	14.7269	15.0231
52	rfaG	OD600	0.2048	0.002	0.0023	0.0023	0.0028	0.0028	0.0032	0.0037	0.0038	0.0003	0.0026	0.0046	0.007	0.0103	0.015	0.0218	0.0313	0.0441	0.0483	0.0256	0.0557	0.0752	0.1006	0.1357	0.174	0.2218	0.2733	0.3315	0.3375	0.0248	0.0341	0.0439	0.0561	0.0711	0.0889	0.1105	0.1366	0.1666	0.1753	0.0217	0.0304	0.0371	0.0448	0.0533	0.0633	0.0752	0.089
53	sodB	time	0	0.296111	0.591389	0.886944	1.18222	1.47778	1.77333	2.06861	2.14056	2.50667	3.28472	3.58028	3.87639	4.17222	4.4675	4.76333	5.05861	5.35444	5.42667	5.80972	6.60333	6.89917	7.195	7.49056	7.78639	8.08222	8.37833	8.67417	8.74667	9.13222	9.92639	10.2225	10.5186	10.8142	11.1097	11.4053	11.7014	11.9972	12.0692	12.4544	13.2478	13.5436	13.8394	14.1353	14.4317	14.7269	15.0231
53	sodB	OD600	0.1991	0.0004	0.0009	0.0011	0.0013	0.0013	0.0013	0.0015	0.0016	-0.0009	0.0008	0.0022	0.0037	0.0058	0.0089	0.0137	0.0203	0.03	0.0332	0.0251	0.0596	0.078	0.1006	0.132	0.1702	0.2076	0.2564	0.3155	0.3232	0.0209	0.0279	0.0365	0.0476	0.0609	0.0772	0.0962	0.1207	0.1499	0.1573	0.0194	0.027	0.0337	0.0415	0.051	0.0621	0.0747	0.0896
55	tolC	time	0	0.296111	0.591389	0.886944	1.18222	1.47778	1.77333	2.06861	2.14056	2.50667	3.28472	3.58028	3.87639	4.17222	4.4675	4.76333	5.05861	5.35444	5.42667	5.80972	6.60333	6.89917	7.195	7.49056	7.78639	8.08222	8.37833	8.67417	8.74667	9.13222	9.92639	10.2225	10.5186	10.8142	11.1097	11.4053	11.7014	11.9972	12.0692	12.4544	13.2478	13.5436	13.8394	14.1353	14.4317	14.7269	15.0231
55	tolC	OD600	0.1938	0.0005	0.0007	0.0008	0.0012	0.0013	0.0012	0.0013	0.0013	-0.0011	-0.0004	-0.0002	0.0007	0.0008	0.0009	0.0011	0.0012	0.0015	0.0017	-0.0003	0.0033	0.005	0.0074	0.0105	0.0147	0.0206	0.0285	0.0396	0.0428	0.0213	0.0424	0.054	0.0673	0.0807	0.0955	0.113	0.1346	0.1579	0.1612	0.0185	0.0229	0.0279	0.0335	0.0392	0.0455	0.0527	0.0618
56	dnaK	time	0	0.296111	0.591389	0.886944	1.18222	1.47778	1.77333	2.06861	2.14056	2.50667	3.28472	3.58028	3.87639	4.17222	4.4675	4.76333	5.05861	5.35444	5.42667	5.80972	6.60333	6.89917	7.195	7.49056	7.78639	8.08222	8.37833	8.67417	8.74667	9.13222	9.92639	10.2225	10.5186	10.8142	11.1097	11.4053	11.7014	11.9972	12.0692	12.4544	13.2478	13.5436	13.8394	14.1353	14.4317	14.7269	15.0231
56	dnaK	OD600	0.2009	0	0.0005	0.0006	0.001	0.001	0.0009	0.0009	0.0008	-0.0013	-0.0008	-0.0005	0.0003	0.0003	0.0003	0.0005	0.0006	0.0005	0.0006	-0.0008	0.0004	0.001	0.0015	0.0021	0.0029	0.0041	0.0054	0.0075	0.0082	0.0076	0.0197	0.027	0.0368	0.0504	0.0685	0.0919	0.1234	0.1642	0.1693	0.0192	0.0325	0.0437	0.0574	0.0746	0.0958	0.1222	0.1521
57	hns	time	0	0.296111	0.591389	0.886944	1.18222	1.47778	1.77333	2.06861	2.14056	2.50667	3.28472	3.58028	3.87639	4.17222	4.4675	4.76333	5.05861	5.35444	5.42667	5.80972	6.60333	6.89917	7.195	7.49056	7.78639	8.08222	8.37833	8.67417	8.74667	9.13222	9.92639	10.2225	10.5186	10.8142	11.1097	11.4053	11.7014	11.9972	12.0692	12.4544	13.2478	13.5436	13.8394	14.1353	14.4317	14.7269	15.0231
57	hns	OD600	0.1954	0.0002	0.0006	0.0009	0.0014	0.0013	0.0013	0.0014	0.0013	-0.0007	0.0004	0.0009	0.002	0.0023	0.003	0.0039	0.0049	0.006	0.0065	0.005	0.0138	0.0187	0.0235	0.0305	0.04	0.0505	0.0638	0.0807	0.0849	0.02	0.0318	0.0394	0.0485	0.0583	0.0695	0.0815	0.095	0.1096	0.1137	0.0211	0.0256	0.0308	0.0367	0.0432	0.0505	0.0582	0.0675
58	ppiD	time	0	0.296111	0.591389	0.886944	1.18222	1.47778	1.77333	2.06861	2.14056	2.50667	3.28472	3.58028	3.87639	4.17222	4.4675	4.76333	5.05861	5.35444	5.42667	5.80972	6.60333	6.89917	7.195	7.49056	7.78639	8.08222	8.37833	8.67417	8.74667	9.13222	9.92639	10.2225	10.5186	10.8142	11.1097	11.4053	11.7014	11.9972	12.0692	12.4544	13.2478	13.5436	13.8394	14.1353	14.4317	14.7269	15.0231
58	ppiD	OD600	0.2177	0.0001	0.0003	0.0007	0.001	0.0011	0.0015	0.0021	0.0022	0.0006	0.0044	0.0065	0.0093	0.0125	0.0168	0.0228	0.0308	0.0407	0.0434	0.0205	0.0391	0.05	0.0612	0.0755	0.0921	0.1095	0.1267	0.1432	0.1462	0.0164	0.0228	0.0264	0.0303	0.0343	0.0386	0.0431	0.0489	0.0537	0.0548	0.0163	0.0228	0.0263	0.0302	0.0339	0.0381	0.0432	0.0486
59	tolC	time	0	0.296111	0.591389	0.886944	1.18222	1.47778	1.77333	2.06861	2.14056	2.50667	3.28472	3.58028	3.87639	4.17222	4.4675	4.76333	5.05861	5.35444	5.42667	5.80972	6.60333	6.89917	7.195	7.49056	7.78639	8.08222	8.37833	8.67417	8.74667	9.13222	9.92639	10.2225	10.5186	10.8142	11.1097	11.4053	11.7014	11.9972	12.0692	12.4544	13.2478	13.5436	13.8394	14.1353	14.4317	14.7269	15.0231
59	tolC	OD600	0.2059	0.001	0.0013	0.002	0.0018	0.0019	0.0025	0.0026	0.0028	0.0007	0.0036	0.0057	0.0082	0.0115	0.0162	0.0223	0.0311	0.0429	0.0467	0.0204	0.04	0.0497	0.0613	0.0736	0.0855	0.1007	0.1186	0.1385	0.1451	0.0174	0.0236	0.0279	0.0332	0.0386	0.0437	0.0497	0.0589	0.068	0.071	0.0171	0.0251	0.0299	0.0354	0.0421	0.0496	0.0584	0.0692
60	parent	time	0	0.296111	0.591389	0.886944	1.18222	1.47778	1.77333	2.06861	2.14056	2.50667	3.28472	3.58028	3.87639	4.17222	4.4675	4.76333	5.05861	5.35444	5.42667	5.80972	6.60333	6.89917	7.195	7.49056	7.78639	8.08222	8.37833	8.67417	8.74667	9.13222	9.92639	10.2225	10.5186	10.8142	11.1097	11.4053	11.7014	11.9972	12.0692	12.4544	13.2478	13.5436	13.8394	14.1353	14.4317	14.7269	15.0231
60	parent	OD600	0.001	0.001	0.0015	0.0019	0.0017	0.0017	0.0019	0.0025	0.0025	0.0004	0.0028	0.0042	0.0058	0.0083	0.012	0.0174	0.0249	0.0356	0.0389	0.0241	0.0538	0.0719	0.0928	0.1216	0.1563	0.201	0.2483	0.3046	0.3141	0.0167	0.0258	0.0338	0.0435	0.0557	0.0692	0.0865	0.1087	0.1346	0.1421	0.0173	0.0274	0.0339	0.0415	0.0503	0.0611	0.0737	0.089
61	hns	time	0	0.296111	0.591389	0.886944	1.18222	1.47778	1.77333	2.06861	2.14056	2.50667	3.28472	3.58028	3.87639	4.17222	4.4675	4.76333	5.05861	5.35444	5.42667	5.80972	6.60333	6.89917	7.195	7.49056	7.78639	8.08222	8.37833	8.67417	8.74667	9.13222	9.92639	10.2225	10.5186	10.8142	11.1097	11.4053	11.7014	11.9972	12.0692	12.4544	13.2478	13.5436	13.8394	14.1353	14.4317	14.7269	15.0231
61	hns	OD600	0.0577	-0.0009	-0.0008	-0.0008	-0.0006	-0.0005	-0.0006	-0.0003	-0.0003	-0.0007	-0.0006	-0.0002	0	0.0006	0.0009	0.0013	0.0016	0.0021	0.0025	0.0004	0.0042	0.0064	0.0091	0.0124	0.017	0.0225	0.0295	0.0388	0.0416	0.0227	0.0394	0.0482	0.0602	0.072	0.0841	0.0986	0.1168	0.1372	0.1427	0.0184	0.0279	0.034	0.0411	0.0489	0.0582	0.0688	0.0809
62	lpxM	time	0	0.296111	0.591389	0.886944	1.18222	1.47778	1.77333	2.06861	2.14056	2.50667	3.28472	3.58028	3.87639	4.17222	4.4675	4.76333	5.05861	5.35444	5.42667	5.80972	6.60333	6.89917	7.195	7.49056	7.78639	8.08222	8.37833	8.67417	8.74667	9.13222	9.92639	10.2225	10.5186	10.8142	11.1097	11.4053	11.7014	11.9972	12.0692	12.4544	13.2478	13.5436	13.8394	14.1353	14.4317	14.7269	15.0231
62	lpxM	OD600	0.1805	-0.0004	-0.0003	-0.0003	-0.0002	0	0.0002	0.0003	0.0003	-0.0006	0.0004	0.0015	0.0023	0.0039	0.0058	0.0088	0.0131	0.0184	0.0204	0.0222	0.056	0.0755	0.1023	0.1391	0.1777	0.2286	0.2963	0.3649	0.3581	0.016	0.0365	0.0468	0.0604	0.0785	0.1002	0.1262	0.156	0.1938	0.1997	0.0176	0.0274	0.0346	0.0432	0.0535	0.0658	0.0802	0.0978
64	atpF	time	0	0.296111	0.591389	0.886944	1.18222	1.47778	1.77333	2.06861	2.14056	2.50667	3.28472	3.58028	3.87639	4.17222	4.4675	4.76333	5.05861	5.35444	5.42667	5.80972	6.60333	6.89917	7.195	7.49056	7.78639	8.08222	8.37833	8.67417	8.74667	9.13222	9.92639	10.2225	10.5186	10.8142	11.1097	11.4053	11.7014	11.9972	12.0692	12.4544	13.2478	13.5436	13.8394	14.1353	14.4317	14.7269	15.0231
64	atpF	OD600	0.1872	-0.0005	-0.0002	-0.0001	-0.0001	0	-0.0001	0	0	-0.0011	-0.001	-0.0008	-0.0005	-0.0003	-0.0001	0.0002	0.0002	0.0003	0.0006	-0.001	0.0011	0.0021	0.0033	0.005	0.0073	0.0104	0.0146	0.0206	0.0225	0.0237	0.0549	0.0751	0.1004	0.1279	0.1472	0.1759	0.2075	0.2423	0.2506	0.0199	0.0394	0.0551	0.0764	0.1029	0.1366	0.1614	0.1835
65	lpp	time	0	0.296111	0.591389	0.886944	1.18222	1.47778	1.77333	2.06861	2.14056	2.50667	3.28472	3.58028	3.87639	4.17222	4.4675	4.76333	5.05861	5.35444	5.42667	5.80972	6.60333	6.89917	7.195	7.49056	7.78639	8.08222	8.37833	8.67417	8.74667	9.13222	9.92639	10.2225	10.5186	10.8142	11.1097	11.4053	11.7014	11.9972	12.0692	12.4544	13.2478	13.5436	13.8394	14.1353	14.4317	14.7269	15.0231
65	lpp	OD600	0.1954	-0.0006	-0.0004	-0.0003	-0.0002	-0.0001	-0.0002	0	0.0001	-0.0011	-0.0002	0.0003	0.0012	0.002	0.0031	0.0047	0.0069	0.0104	0.0116	0.0103	0.0299	0.0423	0.0584	0.0763	0.1013	0.128	0.1615	0.1922	0.2009	0.0122	0.021	0.0262	0.0328	0.0406	0.05	0.0616	0.0767	0.0953	0.1	0.013	0.0229	0.0306	0.0398	0.0509	0.0656	0.0826	0.1048
66	parent	time	0	0.296111	0.591389	0.886944	1.18222	1.47778	1.77333	2.06861	2.14056	2.50667	3.28472	3.58028	3.87639	4.17222	4.4675	4.76333	5.05861	5.35444	5.42667	5.80972	6.60333	6.89917	7.195	7.49056	7.78639	8.08222	8.37833	8.67417	8.74667	9.13222	9.92639	10.2225	10.5186	10.8142	11.1097	11.4053	11.7014	11.9972	12.0692	12.4544	13.2478	13.5436	13.8394	14.1353	14.4317	14.7269	15.0231
66	parent	OD600	0.1937	0	0.0002	0.0003	0.0007	0.0007	0.0009	0.0009	0.0009	-0.0009	0	0.0006	0.0018	0.0026	0.0039	0.0061	0.0091	0.0133	0.0149	0.0158	0.0464	0.0656	0.0898	0.1225	0.1657	0.2256	0.2846	0.3599	0.3666	0.0256	0.035	0.0474	0.0638	0.0854	0.1122	0.1472	0.1906	0.2384	0.2481	0.0193	0.0265	0.0338	0.0434	0.0544	0.0668	0.0807	0.0981
67	mutT	time	0	0.296111	0.591389	0.886944	1.18222	1.47778	1.77333	2.06861	2.14056	2.50667	3.28472	3.58028	3.87639	4.17222	4.4675	4.76333	5.05861	5.35444	5.42667	5.80972	6.60333	6.89917	7.195	7.49056	7.78639	8.08222	8.37833	8.67417	8.74667	9.13222	9.92639	10.2225	10.5186	10.8142	11.1097	11.4053	11.7014	11.9972	12.0692	12.4544	13.2478	13.5436	13.8394	14.1353	14.4317	14.7269	15.0231
67	mutT	OD600	0.1899	-0.0006	-0.0003	-0.0001	0.0004	0.0006	0.0005	0.0005	0.0005	-0.0015	-0.0011	-0.0009	0.0001	0.0001	0.0002	0.0005	0.0007	0.0008	0.001	-0.0005	0.0031	0.0051	0.0079	0.0115	0.0163	0.0231	0.0321	0.0446	0.048	0.0219	0.0402	0.0524	0.0676	0.0858	0.1078	0.1307	0.1604	0.1939	0.2027	0.0169	0.0253	0.033	0.0424	0.0541	0.069	0.0868	0.1097
69	recA	time	0	0.296111	0.591389	0.886944	1.18222	1.47778	1.77333	2.06861	2.14056	2.50667	3.28472	3.58028	3.87639	4.17222	4.4675	4.76333	5.05861	5.35444	5.42667	5.80972	6.60333	6.89917	7.195	7.49056	7.78639	8.08222	8.37833	8.67417	8.74667	9.13222	9.92639	10.2225	10.5186	10.8142	11.1097	11.4053	11.7014	11.9972	12.0692	12.4544	13.2478	13.5436	13.8394	14.1353	14.4317	14.7269	15.0231
69	recA	OD600	0.2	-0.0004	0	0.0001	0.0007	0.0006	0.0006	0.0007	0.0006	-0.0013	0.0002	0.0008	0.0019	0.0029	0.0042	0.0057	0.008	0.0103	0.0111	0.0103	0.0221	0.0286	0.0363	0.0465	0.0593	0.0743	0.094	0.1192	0.1267	0.0195	0.0344	0.0448	0.0578	0.075	0.0956	0.1197	0.1497	0.1807	0.1892	0.0177	0.0256	0.0318	0.0394	0.049	0.0611	0.0755	0.0932
70	ahpC	time	0	0.296111	0.591389	0.886944	1.18222	1.47778	1.77333	2.06861	2.14056	2.50667	3.28472	3.58028	3.87639	4.17222	4.4675	4.76333	5.05861	5.35444	5.42667	5.80972	6.60333	6.89917	7.195	7.49056	7.78639	8.08222	8.37833	8.67417	8.74667	9.13222	9.92639	10.2225	10.5186	10.8142	11.1097	11.4053	11.7014	11.9972	12.0692	12.4544	13.2478	13.5436	13.8394	14.1353	14.4317	14.7269	15.0231
70	ahpC	OD600	0.2058	-0.0003	-0.0001	0.0003	0.0008	0.001	0.0014	0.0021	0.0023	0.0004	0.0054	0.0087	0.0138	0.0201	0.0299	0.0434	0.0622	0.0841	0.091	0.0202	0.0394	0.0523	0.0682	0.0878	0.1092	0.1343	0.1671	0.192	0.1996	0.0161	0.0262	0.0339	0.0431	0.054	0.0651	0.0798	0.0992	0.1191	0.1248	0.0173	0.0281	0.036	0.0444	0.0544	0.0665	0.0806	0.0966
71	mutT	time	0	0.296111	0.591389	0.886944	1.18222	1.47778	1.77333	2.06861	2.14056	2.50667	3.28472	3.58028	3.87639	4.17222	4.4675	4.76333	5.05861	5.35444	5.42667	5.80972	6.60333	6.89917	7.195	7.49056	7.78639	8.08222	8.37833	8.67417	8.74667	9.13222	9.92639	10.2225	10.5186	10.8142	11.1097	11.4053	11.7014	11.9972	12.0692	12.4544	13.2478	13.5436	13.8394	14.1353	14.4317	14.7269	15.0231
71	mutT	OD600	0.1704	-0.0006	-0.0003	0.0001	0.0003	0.0004	0.0006	0.0011	0.001	-0.0004	0.0027	0.0044	0.0069	0.0099	0.0146	0.021	0.0295	0.0407	0.0439	0.0215	0.0397	0.0505	0.0639	0.0797	0.099	0.1199	0.1447	0.1718	0.1798	0.015	0.0249	0.0319	0.0409	0.0521	0.0657	0.0826	0.1049	0.13	0.137	0.0179	0.0271	0.0337	0.0421	0.0524	0.0646	0.079	0.0964
72	rfaG	time	0	0.296111	0.591389	0.886944	1.18222	1.47778	1.77333	2.06861	2.14056	2.50667	3.28472	3.58028	3.87639	4.17222	4.4675	4.76333	5.05861	5.35444	5.42667	5.80972	6.60333	6.89917	7.195	7.49056	7.78639	8.08222	8.37833	8.67417	8.74667	9.13222	9.92639	10.2225	10.5186	10.8142	11.1097	11.4053	11.7014	11.9972	12.0692	12.4544	13.2478	13.5436	13.8394	14.1353	14.4317	14.7269	15.0231
72	rfaG	OD600	-0.0004	-0.0003	-0.0002	0.0004	0.0007	0.0009	0.0011	0.0014	0.0015	0.0006	0.0043	0.0065	0.0091	0.0127	0.0181	0.0253	0.035	0.0478	0.0515	0.0221	0.0513	0.0682	0.0898	0.119	0.1521	0.1962	0.2391	0.2937	0.3011	0.0174	0.0299	0.038	0.0486	0.0616	0.0766	0.0954	0.1196	0.1458	0.1533	0.0179	0.0302	0.0372	0.0453	0.0545	0.0658	0.0788	0.0945
73	recA	time	0	0.296111	0.591389	0.886944	1.18222	1.47778	1.77333	2.06861	2.14056	2.50667	3.28472	3.58028	3.87639	4.17222	4.4675	4.76333	5.05861	5.35444	5.42667	5.80972	6.60333	6.89917	7.195	7.49056	7.78639	8.08222	8.37833	8.67417	8.74667	9.13222	9.92639	10.2225	10.5186	10.8142	11.1097	11.4053	11.7014	11.9972	12.0692	12.4544	13.2478	13.5436	13.8394	14.1353	14.4317	14.7269	15.0231
73	recA	OD600	-0.0013	-0.0011	-0.0008	-0.0007	-0.0004	0	0.0005	0.0012	0.0012	0.0011	0.0031	0.0051	0.007	0.0098	0.0131	0.0169	0.0219	0.0277	0.0298	0.0207	0.0393	0.0504	0.0647	0.0816	0.1044	0.1312	0.1625	0.2024	0.2131	0.0254	0.0354	0.044	0.0568	0.0711	0.0894	0.1124	0.1415	0.1751	0.1846	0.0214	0.0306	0.0382	0.0475	0.0591	0.0736	0.0915	0.1125
74	dinB	time	0	0.296111	0.591389	0.886944	1.18222	1.47778	1.77333	2.06861	2.14056	2.50667	3.28472	3.58028	3.87639	4.17222	4.4675	4.76333	5.05861	5.35444	5.42667	5.80972	6.60333	6.89917	7.195	7.49056	7.78639	8.08222	8.37833	8.67417	8.74667	9.13222	9.92639	10.2225	10.5186	10.8142	11.1097	11.4053	11.7014	11.9972	12.0692	12.4544	13.2478	13.5436	13.8394	14.1353	14.4317	14.7269	15.0231
74	dinB	OD600	0.1417	-0.0009	-0.0007	-0.0006	-0.0002	-0.0001	0.0003	0.0003	0.0003	-0.0004	0.0001	0.0006	0.0013	0.002	0.0025	0.0034	0.0045	0.0058	0.0064	-0.0007	0.0018	0.0026	0.0036	0.0048	0.0067	0.0091	0.0121	0.0163	0.0178	0.0068	0.0132	0.0159	0.0199	0.0249	0.0313	0.0402	0.0548	0.0665	0.0694	0.0129	0.0222	0.0259	0.0303	0.0358	0.0424	0.0509	0.0613
75	mutT	time	0	0.296111	0.591389	0.886944	1.18222	1.47778	1.77333	2.06861	2.14056	2.50667	3.28472	3.58028	3.87639	4.17222	4.4675	4.76333	5.05861	5.35444	5.42667	5.80972	6.60333	6.89917	7.195	7.49056	7.78639	8.08222	8.37833	8.67417	8.74667	9.13222	9.92639	10.2225	10.5186	10.8142	11.1097	11.4053	11.7014	11.9972	12.0692	12.4544	13.2478	13.5436	13.8394	14.1353	14.4317	14.7269	15.0231
75	mutT	OD600	0.1905	-0.001	-0.0007	-0.0005	-0.0001	0.0001	0.0003	0.0007	0.0007	-0.0005	0.0011	0.0028	0.0052	0.0081	0.0123	0.0181	0.0259	0.0366	0.0399	0.0222	0.0428	0.0553	0.0699	0.0873	0.1073	0.1285	0.1564	0.1894	0.198	0.019	0.0296	0.038	0.0489	0.0626	0.0801	0.1013	0.1282	0.1579	0.1634	0.0184	0.0274	0.0344	0.0428	0.0532	0.0653	0.0798	0.097
76	fis	time	0	0.296111	0.591389	0.886944	1.18222	1.47778	1.77333	2.06861	2.14056	2.50667	3.28472	3.58028	3.87639	4.17222	4.4675	4.76333	5.05861	5.35444	5.42667	5.80972	6.60333	6.89917	7.195	7.49056	7.78639	8.08222	8.37833	8.67417	8.74667	9.13222	9.92639	10.2225	10.5186	10.8142	11.1097	11.4053	11.7014	11.9972	12.0692	12.4544	13.2478	13.5436	13.8394	14.1353	14.4317	14.7269	15.0231
76	fis	OD600	0.2168	-0.0005	-0.0006	-0.0002	0.0002	0.0002	0.0002	0.0003	0.0003	-0.0015	-0.0011	-0.0007	0.0003	0.0007	0.0012	0.0018	0.0025	0.0033	0.0038	0.0025	0.0091	0.0132	0.0186	0.0255	0.0355	0.0482	0.0648	0.0864	0.0916	0.0205	0.0405	0.0533	0.0699	0.0896	0.1147	0.1345	0.1606	0.1841	0.1906	0.0178	0.0301	0.0409	0.0535	0.0714	0.0935	0.1201	0.1528
78	lpxM	time	0	0.296111	0.591389	0.886944	1.18222	1.47778	1.77333	2.06861	2.14056	2.50667	3.28472	3.58028	3.87639	4.17222	4.4675	4.76333	5.05861	5.35444	5.42667	5.80972	6.60333	6.89917	7.195	7.49056	7.78639	8.08222	8.37833	8.67417	8.74667	9.13222	9.92639	10.2225	10.5186	10.8142	11.1097	11.4053	11.7014	11.9972	12.0692	12.4544	13.2478	13.5436	13.8394	14.1353	14.4317	14.7269	15.0231
78	lpxM	OD600	0.2121	-0.001	-0.0007	-0.0006	0.0003	0.0004	0.0003	0.0004	0.0003	-0.0013	-0.0012	-0.0006	0.0003	0.0006	0.0008	0.0011	0.0016	0.0022	0.0026	0.0011	0.0074	0.0111	0.0164	0.0235	0.0334	0.0468	0.0645	0.087	0.0937	0.0183	0.0419	0.0561	0.0745	0.0964	0.124	0.156	0.1912	0.2283	0.2385	0.0121	0.0244	0.0313	0.039	0.0482	0.059	0.0714	0.0861
79	polB	time	0	0.296111	0.591389	0.886944	1.18222	1.47778	1.77333	2.06861	2.14056	2.50667	3.28472	3.58028	3.87639	4.17222	4.4675	4.76333	5.05861	5.35444	5.42667	5.80972	6.60333	6.89917	7.195	7.49056	7.78639	8.08222	8.37833	8.67417	8.74667	9.13222	9.92639	10.2225	10.5186	10.8142	11.1097	11.4053	11.7014	11.9972	12.0692	12.4544	13.2478	13.5436	13.8394	14.1353	14.4317	14.7269	15.0231
79	polB	OD600	0.2015	-0.0008	-0.0005	-0.0003	0.0007	0.0008	0.0008	0.001	0.001	-0.001	0.0005	0.0017	0.0037	0.0055	0.0079	0.0116	0.0166	0.0234	0.0259	0.0217	0.0543	0.0706	0.0909	0.1133	0.1399	0.1659	0.2041	0.2447	0.2547	0.0149	0.026	0.0335	0.0436	0.0562	0.0717	0.0908	0.1165	0.1451	0.1531	0.0177	0.0278	0.0355	0.0448	0.056	0.0691	0.085	0.1029
80	parent	time	0	0.296111	0.591389	0.886944	1.18222	1.47778	1.77333	2.06861	2.14056	2.50667	3.28472	3.58028	3.87639	4.17222	4.4675	4.76333	5.05861	5.35444	5.42667	5.80972	6.60333	6.89917	7.195	7.49056	7.78639	8.08222	8.37833	8.67417	8.74667	9.13222	9.92639	10.2225	10.5186	10.8142	11.1097	11.4053	11.7014	11.9972	12.0692	12.4544	13.2478	13.5436	13.8394	14.1353	14.4317	14.7269	15.0231
80	parent	OD600	0.2005	-0.0003	0.0001	0.0004	0.0014	0.0015	0.0016	0.0016	0.0015	-0.0001	0.001	0.0021	0.0044	0.0063	0.0092	0.0137	0.0199	0.0293	0.0317	0.0231	0.0581	0.0782	0.1023	0.135	0.1731	0.2202	0.2744	0.3324	0.3406	0.022	0.0312	0.0406	0.0522	0.066	0.083	0.1033	0.1287	0.1594	0.1672	0.0177	0.0267	0.0342	0.0419	0.0512	0.0623	0.0751	0.0899
81	sodB	time	0	0.296111	0.591389	0.886944	1.18222	1.47778	1.77333	2.06861	2.14056	2.50667	3.28472	3.58028	3.87639	4.17222	4.4675	4.76333	5.05861	5.35444	5.42667	5.80972	6.60333	6.89917	7.195	7.49056	7.78639	8.08222	8.37833	8.67417	8.74667	9.13222	9.92639	10.2225	10.5186	10.8142	11.1097	11.4053	11.7014	11.9972	12.0692	12.4544	13.2478	13.5436	13.8394	14.1353	14.4317	14.7269	15.0231
81	sodB	OD600	0.187	0.0001	0.0003	0.0007	0.0014	0.0016	0.0018	0.0021	0.0022	0.0001	0.0029	0.0053	0.009	0.0133	0.0198	0.029	0.0418	0.0598	0.0651	0.0229	0.0479	0.0652	0.0875	0.1127	0.1475	0.1844	0.226	0.2767	0.2878	0.0246	0.029	0.037	0.0477	0.06	0.0743	0.0911	0.1119	0.1368	0.1435	0.0189	0.0269	0.0338	0.0416	0.0509	0.0624	0.0754	0.0907
83	polB	time	0	0.296111	0.591389	0.886944	1.18222	1.47778	1.77333	2.06861	2.14056	2.50667	3.28472	3.58028	3.87639	4.17222	4.4675	4.76333	5.05861	5.35444	5.42667	5.80972	6.60333	6.89917	7.195	7.49056	7.78639	8.08222	8.37833	8.67417	8.74667	9.13222	9.92639	10.2225	10.5186	10.8142	11.1097	11.4053	11.7014	11.9972	12.0692	12.4544	13.2478	13.5436	13.8394	14.1353	14.4317	14.7269	15.0231
83	polB	OD600	0.0741	-0.0001	-0.0001	0.0007	0.0009	0.0012	0.0013	0.0016	0.0016	-0.0004	0.0024	0.0041	0.0061	0.009	0.0131	0.019	0.0272	0.0385	0.0419	0.0223	0.0479	0.0631	0.0808	0.1032	0.1297	0.1508	0.1844	0.2223	0.2321	0.0149	0.0249	0.0317	0.0408	0.0522	0.0657	0.0821	0.1038	0.1288	0.1354	0.018	0.0269	0.0343	0.0431	0.0535	0.0658	0.0808	0.0978
84	atpF	time	0	0.296111	0.591389	0.886944	1.18222	1.47778	1.77333	2.06861	2.14056	2.50667	3.28472	3.58028	3.87639	4.17222	4.4675	4.76333	5.05861	5.35444	5.42667	5.80972	6.60333	6.89917	7.195	7.49056	7.78639	8.08222	8.37833	8.67417	8.74667	9.13222	9.92639	10.2225	10.5186	10.8142	11.1097	11.4053	11.7014	11.9972	12.0692	12.4544	13.2478	13.5436	13.8394	14.1353	14.4317	14.7269	15.0231
84	atpF	OD600	0	-0.0001	0.0001	0.0005	0.0007	0.0007	0.0007	0.0006	0.0009	-0.0006	0.0008	0.0009	0.001	0.0012	0.0014	0.0017	0.0019	0.0022	0.0025	0.0007	0.0049	0.0068	0.0092	0.0129	0.0172	0.0233	0.0315	0.0422	0.0453	0.0233	0.0464	0.0605	0.0804	0.107	0.1313	0.1461	0.1725	0.2019	0.2095	0.0164	0.0326	0.0442	0.0596	0.0787	0.1036	0.1367	0.1597
85	sodB	time	0	0.296111	0.591389	0.886944	1.18222	1.47778	1.77333	2.06861	2.14056	2.50667	3.28472	3.58028	3.87639	4.17222	4.4675	4.76333	5.05861	5.35444	5.42667	5.80972	6.60333	6.89917	7.195	7.49056	7.78639	8.08222	8.37833	8.67417	8.74667	9.13222	9.92639	10.2225	10.5186	10.8142	11.1097	11.4053	11.7014	11.9972	12.0692	12.4544	13.2478	13.5436	13.8394	14.1353	14.4317	14.7269	15.0231
85	sodB	OD600	0.0004	0.0005	0.0007	0.001	0.0017	0.0021	0.0027	0.0037	0.0039	0.0032	0.0102	0.0159	0.0233	0.0334	0.0484	0.068	0.0912	0.1249	0.1365	0.0247	0.0457	0.0609	0.081	0.107	0.1376	0.1772	0.2128	0.262	0.2743	0.0298	0.0375	0.047	0.0602	0.0737	0.0895	0.1105	0.1361	0.1631	0.1729	0.0257	0.0315	0.0389	0.0483	0.059	0.0722	0.0887	0.1068
86	rpsF	time	0	0.296111	0.591389	0.886944	1.18222	1.47778	1.77333	2.06861	2.14056	2.50667	3.28472	3.58028	3.87639	4.17222	4.4675	4.76333	5.05861	5.35444	5.42667	5.80972	6.60333	6.89917	7.195	7.49056	7.78639	8.08222	8.37833	8.67417	8.74667	9.13222	9.92639	10.2225	10.5186	10.8142	11.1097	11.4053	11.7014	11.9972	12.0692	12.4544	13.2478	13.5436	13.8394	14.1353	14.4317	14.7269	15.0231
86	rpsF	OD600	-0.0008	-0.0006	-0.0006	-0.0005	0.0001	0.0003	0.0002	0.0003	0.0003	0.0008	0.0018	0.0021	0.0025	0.0028	0.003	0.0033	0.0034	0.0033	0.0037	-0.0005	0.0015	0.0021	0.0026	0.0033	0.0041	0.0052	0.0063	0.0079	0.0083	0.0079	0.0135	0.0161	0.019	0.0228	0.0268	0.0314	0.0372	0.044	0.0459	0.0168	0.0249	0.0285	0.0325	0.037	0.042	0.0468	0.0514
87	polB	time	0	0.296111	0.591389	0.886944	1.18222	1.47778	1.77333	2.06861	2.14056	2.50667	3.28472	3.58028	3.87639	4.17222	4.4675	4.76333	5.05861	5.35444	5.42667	5.80972	6.60333	6.89917	7.195	7.49056	7.78639	8.08222	8.37833	8.67417	8.74667	9.13222	9.92639	10.2225	10.5186	10.8142	11.1097	11.4053	11.7014	11.9972	12.0692	12.4544	13.2478	13.5436	13.8394	14.1353	14.4317	14.7269	15.0231
87	polB	OD600	0.0233	-0.0012	-0.0008	-0.0006	0.0005	0.001	0.0018	0.003	0.0032	0.0045	0.0118	0.0176	0.0259	0.0366	0.052	0.0724	0.097	0.1308	0.1364	0.0145	0.0352	0.0464	0.0606	0.0787	0.1018	0.1277	0.1614	0.1848	0.1921	0.0182	0.0292	0.0368	0.0461	0.0574	0.0705	0.0864	0.107	0.1292	0.1354	0.0205	0.0289	0.0362	0.0451	0.0557	0.0685	0.0838	0.1006
88	hupA	time	0	0.296111	0.591389	0.886944	1.18222	1.47778	1.77333	2.06861	2.14056	2.50667	3.28472	3.58028	3.87639	4.17222	4.4675	4.76333	5.05861	5.35444	5.42667	5.80972	6.60333	6.89917	7.195	7.49056	7.78639	8.08222	8.37833	8.67417	8.74667	9.13222	9.92639	10.2225	10.5186	10.8142	11.1097	11.4053	11.7014	11.9972	12.0692	12.4544	13.2478	13.5436	13.8394	14.1353	14.4317	14.7269	15.0231
88	hupA	OD600	0.0423	0	0.0002	0.0004	0.0017	0.0021	0.0028	0.0039	0.0041	0.0042	0.0111	0.0164	0.0239	0.033	0.0453	0.0614	0.0806	0.1048	0.1114	0.0183	0.0382	0.0504	0.0659	0.0855	0.1112	0.1417	0.1695	0.2102	0.2202	0.0212	0.0338	0.0427	0.0541	0.0685	0.0853	0.1061	0.1341	0.1644	0.1737	0.02	0.0266	0.0326	0.0401	0.0487	0.0587	0.0709	0.0857
89	mutL	time	0	0.296111	0.591389	0.886944	1.18222	1.47778	1.77333	2.06861	2.14056	2.50667	3.28472	3.58028	3.87639	4.17222	4.4675	4.76333	5.05861	5.35444	5.42667	5.80972	6.60333	6.89917	7.195	7.49056	7.78639	8.08222	8.37833	8.67417	8.74667	9.13222	9.92639	10.2225	10.5186	10.8142	11.1097	11.4053	11.7014	11.9972	12.0692	12.4544	13.2478	13.5436	13.8394	14.1353	14.4317	14.7269	15.0231
89	mutL	OD600	0.0194	0.0004	0.0005	0.0009	0.0018	0.0023	0.0028	0.0037	0.0038	0.0028	0.0078	0.0117	0.0172	0.0238	0.0337	0.0474	0.0634	0.0841	0.0901	0.0194	0.0405	0.0524	0.0671	0.086	0.1073	0.1357	0.1572	0.188	0.1961	0.0185	0.0298	0.0378	0.0477	0.0601	0.0745	0.0922	0.1145	0.1397	0.1471	0.0192	0.0291	0.0369	0.0459	0.0571	0.0705	0.0866	0.1039
90	dinB	time	0	0.296111	0.591389	0.886944	1.18222	1.47778	1.77333	2.06861	2.14056	2.50667	3.28472	3.58028	3.87639	4.17222	4.4675	4.76333	5.05861	5.35444	5.42667	5.80972	6.60333	6.89917	7.195	7.49056	7.78639	8.08222	8.37833	8.67417	8.74667	9.13222	9.92639	10.2225	10.5186	10.8142	11.1097	11.4053	11.7014	11.9972	12.0692	12.4544	13.2478	13.5436	13.8394	14.1353	14.4317	14.7269	15.0231
90	dinB	OD600	0.0007	-0.0004	-0.0005	-0.0001	0.0007	0.0007	0.0006	0.0007	0.0006	-0.0009	-0.0001	0.0002	0.0007	0.0008	0.0008	0.0009	0.0009	0.0007	0.0009	-0.0011	0.0004	0.0006	0.0004	0.0006	0.0006	0.0009	0.001	0.0014	0.0014	-0.0008	0.0009	0.0007	0.0008	0.0011	0.0011	0.0011	0.0015	0.0019	0.0021	-0.001	0.0001	0.0007	0.0008	0.0013	0.0021	0.0028	0.0035
92	lpcA	time	0	0.296111	0.591389	0.886944	1.18222	1.47778	1.77333	2.06861	2.14056	2.50667	3.28472	3.58028	3.87639	4.17222	4.4675	4.76333	5.05861	5.35444	5.42667	5.80972	6.60333	6.89917	7.195	7.49056	7.78639	8.08222	8.37833	8.67417	8.74667	9.13222	9.92639	10.2225	10.5186	10.8142	11.1097	11.4053	11.7014	11.9972	12.0692	12.4544	13.2478	13.5436	13.8394	14.1353	14.4317	14.7269	15.0231
92	lpcA	OD600	-0.001	-0.0009	-0.0007	-0.0004	0.0004	0.0004	0.0004	0.0004	0.0003	-0.0001	0.0008	0.0013	0.0022	0.0027	0.0036	0.0048	0.0065	0.0086	0.0094	0.0087	0.0249	0.0352	0.0492	0.0677	0.0922	0.1258	0.1677	0.2227	0.2341	0.0186	0.0417	0.0577	0.08	0.1104	0.1489	0.2018	0.2498	0.3067	0.3153	0.0188	0.0322	0.0423	0.0547	0.0707	0.0911	0.1161	0.1464
93	lpp	time	0	0.296111	0.591389	0.886944	1.18222	1.47778	1.77333	2.06861	2.14056	2.50667	3.28472	3.58028	3.87639	4.17222	4.4675	4.76333	5.05861	5.35444	5.42667	5.80972	6.60333	6.89917	7.195	7.49056	7.78639	8.08222	8.37833	8.67417	8.74667	9.13222	9.92639	10.2225	10.5186	10.8142	11.1097	11.4053	11.7014	11.9972	12.0692	12.4544	13.2478	13.5436	13.8394	14.1353	14.4317	14.7269	15.0231
93	lpp	OD600	-0.0009	-0.0009	-0.0007	-0.0001	0.0007	0.0006	0.0008	0.0011	0.0012	0.0005	0.0035	0.005	0.007	0.0096	0.0134	0.0186	0.026	0.0362	0.0394	0.0195	0.0413	0.053	0.0661	0.0827	0.104	0.1231	0.1458	0.1755	0.1821	0.0155	0.0249	0.0307	0.0383	0.0479	0.0593	0.0742	0.0949	0.1187	0.1261	0.0159	0.0263	0.0336	0.0423	0.0522	0.0634	0.0775	0.0931
94	lpxM	time	0	0.296111	0.591389	0.886944	1.18222	1.47778	1.77333	2.06861	2.14056	2.50667	3.28472	3.58028	3.87639	4.17222	4.4675	4.76333	5.05861	5.35444	5.42667	5.80972	6.60333	6.89917	7.195	7.49056	7.78639	8.08222	8.37833	8.67417	8.74667	9.13222	9.92639	10.2225	10.5186	10.8142	11.1097	11.4053	11.7014	11.9972	12.0692	12.4544	13.2478	13.5436	13.8394	14.1353	14.4317	14.7269	15.0231
94	lpxM	OD600	-0.0007	-0.0007	-0.0007	0.0001	0.0005	0.0005	0.0007	0.0009	0.0008	-0.0004	0.0019	0.0027	0.0039	0.0054	0.0078	0.0111	0.0154	0.0214	0.0233	0.0216	0.0513	0.0659	0.0848	0.1086	0.1378	0.1644	0.2024	0.2459	0.2568	0.0127	0.0237	0.0297	0.0373	0.0462	0.0562	0.068	0.0836	0.1016	0.1067	0.0183	0.0299	0.037	0.0455	0.0553	0.0669	0.08	0.0946
95	acrR	time	0	0.296111	0.591389	0.886944	1.18222	1.47778	1.77333	2.06861	2.14056	2.50667	3.28472	3.58028	3.87639	4.17222	4.4675	4.76333	5.05861	5.35444	5.42667	5.80972	6.60333	6.89917	7.195	7.49056	7.78639	8.08222	8.37833	8.67417	8.74667	9.13222	9.92639	10.2225	10.5186	10.8142	11.1097	11.4053	11.7014	11.9972	12.0692	12.4544	13.2478	13.5436	13.8394	14.1353	14.4317	14.7269	15.0231
95	acrR	OD600	0.0001	0.0001	0.0001	0.0009	0.0011	0.0013	0.0015	0.0017	0.0016	0.0003	0.0031	0.0045	0.0063	0.0088	0.0124	0.0175	0.0242	0.0332	0.036	0.0209	0.0423	0.0542	0.0671	0.0837	0.1048	0.1212	0.1454	0.1773	0.185	0.0151	0.0256	0.0328	0.042	0.0533	0.0669	0.0836	0.1053	0.1288	0.1356	0.0175	0.0272	0.0347	0.0433	0.0535	0.0655	0.0796	0.0964
[truncated: 277 more columns]

## Sheet: Fig1d
well ID	deletion strain
2	lpp	time of dilution	8.74667	12.0692	15.3919	18.7167	22.0378	27.6528	30.9586	34.2697	37.6028	40.9406	46.4114	49.7564	53.1056	56.4542	59.8044	63.1533	66.5344	72.2844	75.6492	79.0258	82.3986	85.7722	89.1461	92.5219	97.9833	101.335	104.686	108.056	111.428	114.799
2	lpp	normalized growth rate	0.757	0.585	0.696	0.686	0.514	0.39	0.493	0.542	0.536	0.536	0.454	0.616	0.571	0.546	0.489	0.6	0.602	0.662	0.484	0.487	0.481	0.504	0.563	0.674	0.674	0.552	0.622	0.419	0.47	0.458
3	fur	time of dilution	5.42667	8.74667	12.0692	15.3919	18.7167	22.0378	27.6528	30.9586	34.2697	37.6028	40.9406	46.4114	49.7564	53.1056	56.4542	59.8044	63.1533	66.5344	72.2844	75.6492	79.0258	82.3986	85.7722	89.1461	92.5219	97.9833	101.335	104.686	108.056	111.428	114.799
3	fur	normalized growth rate	0.9	0.855	0.601	0.52	0.52	0.527	0.413	0.529	0.593	0.681	0.719	0.418	0.497	0.658	0.557	0.491	0.334	0.671	0.533	0.638	0.605	0.555	0.591	0.483	0.531	0.422	0.454	0.525	0.544	0.539	0.534
4	acrR	time of dilution	5.42667	8.74667	12.0692	15.3919	18.7167	22.0378	27.6528	30.9586	34.2697	37.6028	40.9406	46.4114	49.7564	53.1056	56.4542	59.8044	63.1533	66.5344	72.2844	75.6492	79.0258	82.3986	85.7722	89.1461	92.5219	97.9833	101.335	104.686	108.056	111.428	114.799
4	acrR	normalized growth rate	0.9	0.546	0.732	0.566	0.556	0.514	0.399	0.602	0.49	0.541	0.569	0.517	0.696	0.591	0.565	0.561	0.557	0.534	0.483	0.458	0.43	0.498	0.606	0.543	0.595	0.534	0.578	0.518	0.499	0.514	0.516
5	hns	time of dilution	8.74667	12.0692	15.3919	18.7167	22.0378	27.6528	30.9586	34.2697	37.6028	40.9406	46.4114	49.7564	53.1056	56.4542	59.8044	63.1533	66.5344	72.2844	75.6492	79.0258	82.3986	85.7722	89.1461	92.5219	97.9833	101.335	104.686	108.056	111.428	114.799
5	hns	normalized growth rate	0.809	0.488	0.474	0.453	0.474	0.408	0.456	0.492	0.524	0.513	0.477	0.567	0.589	0.61	0.584	0.541	0.535	0.527	0.533	0.539	0.529	0.515	0.509	0.515	0.419	0.537	0.592	0.534	0.556	0.5
7	rpsF	time of dilution	15.3919	18.7167	22.0378	27.6528	30.9586	34.2697	37.6028	40.9406	46.4114	49.7564	53.1056	56.4542	59.8044	63.1533	66.5344	72.2844	75.6492	79.0258	82.3986	85.7722	89.1461	92.5219	97.9833	101.335	104.686	108.056	111.428	114.799
7	rpsF	normalized growth rate	0.493	0.382	0.466	0.43	0.508	0.483	0.481	0.475	0.392	0.48	0.472	0.511	0.496	0.519	0.527	0.544	0.599	0.527	0.511	0.505	0.499	0.497	0.44	0.491	0.667	0.818	0.886	0.897
8	acrR	time of dilution	5.42667	8.74667	12.0692	15.3919	18.7167	22.0378	27.6528	30.9586	34.2697	37.6028	40.9406	46.4114	49.7564	53.1056	56.4542	59.8044	63.1533	66.5344	72.2844	75.6492	79.0258	82.3986	85.7722	89.1461	92.5219	97.9833	101.335	104.686	108.056	111.428	114.799
8	acrR	normalized growth rate	0.9	0.631	0.672	0.56	0.551	0.515	0.396	0.557	0.52	0.521	0.557	0.501	0.691	0.617	0.577	0.665	0.562	0.52	0.387	0.368	0.367	0.547	0.547	0.566	0.53	0.534	0.543	0.562	0.555	0.546	0.619
9	rfaG	time of dilution	5.42667	8.74667	12.0692	15.3919	18.7167	22.0378	27.6528	30.9586	34.2697	37.6028	40.9406	46.4114	49.7564	53.1056	56.4542	59.8044	63.1533	66.5344	72.2844	75.6492	79.0258	82.3986	85.7722	89.1461	92.5219	97.9833	101.335	104.686	108.056	111.428	114.799
9	rfaG	normalized growth rate	0.9	0.883	0.571	0.482	0.516	0.515	0.475	0.45	0.533	0.589	0.666	0.626	0.576	0.552	0.483	0.508	0.48	0.52	0.488	0.61	0.646	0.672	0.536	0.467	0.478	0.456	0.444	0.63	0.469	0.496	0.485
10	mutL	time of dilution	5.42667	8.74667	12.0692	15.3919	18.7167	22.0378	27.6528	30.9586	34.2697	37.6028	40.9406	46.4114	49.7564	53.1056	56.4542	59.8044	63.1533	66.5344	72.2844	75.6492	79.0258	82.3986	85.7722	89.1461	92.5219	97.9833	101.335	104.686	108.056	111.428	114.799
10	mutL	normalized growth rate	0.895	0.618	0.668	0.592	0.559	0.572	0.447	0.695	0.731	0.632	0.501	0.386	0.505	0.639	0.737	0.676	0.534	0.482	0.482	0.495	0.553	0.582	0.555	0.529	0.502	0.509	0.519	0.558	0.57	0.554	0.535
11	dinB	time of dilution	12.0692	15.3919	18.7167	22.0378	27.6528	30.9586	34.2697	37.6028	40.9406	46.4114	49.7564	53.1056	56.4542	59.8044	63.1533	66.5344	72.2844	75.6492	79.0258	82.3986	85.7722	89.1461	92.5219	97.9833	101.335	104.686	108.056	111.428	114.799
11	dinB	normalized growth rate	0.585	0.509	0.704	0.684	0.464	0.527	0.527	0.513	0.52	0.456	0.541	0.604	0.656	0.661	0.682	0.646	0.353	0.419	0.501	0.567	0.58	0.58	0.604	0.663	0.514	0.519	0.501	0.526	0.501
12	acrA	time of dilution	5.42667	8.74667	12.0692	15.3919	18.7167	22.0378	27.6528	30.9586	34.2697	37.6028	40.9406	46.4114	49.7564	53.1056	56.4542	59.8044	63.1533	66.5344	72.2844	75.6492	79.0258	82.3986	85.7722	89.1461	92.5219	97.9833	101.335	104.686	108.056	111.428	114.799
12	acrA	normalized growth rate	0.9	0.535	0.464	0.483	0.545	0.504	0.419	0.516	0.528	0.562	0.601	0.526	0.681	0.549	0.533	0.516	0.525	0.517	0.573	0.742	0.781	0.575	0.424	0.358	0.445	0.562	0.643	0.674	0.582	0.604	0.575
13	parent	time of dilution	5.42667	8.74667	12.0692	15.3919	18.7167	22.0378	27.6528	30.9586	34.2697	37.6028	40.9406	46.4114	49.7564	53.1056	56.4542	59.8044	63.1533	66.5344	72.2844	75.6492	79.0258	82.3986	85.7722	89.1461	92.5219	97.9833	101.335	104.686	108.056	111.428	114.799
13	parent	normalized growth rate	0.9	0.765	0.668	0.561	0.531	0.531	0.471	0.473	0.551	0.594	0.676	0.675	0.52	0.524	0.497	0.521	0.503	0.585	0.706	0.657	0.55	0.465	0.51	0.538	0.568	0.464	0.525	0.613	0.584	0.495	0.477
14	mutL	time of dilution	5.42667	8.74667	12.0692	15.3919	18.7167	22.0378	27.6528	30.9586	34.2697	37.6028	40.9406	46.4114	49.7564	53.1056	56.4542	59.8044	63.1533	66.5344	72.2844	75.6492	79.0258	82.3986	85.7722	89.1461	92.5219	97.9833	101.335	104.686	108.056	111.428	114.799
14	mutL	normalized growth rate	0.9	0.64	0.651	0.583	0.564	0.552	0.521	0.736	0.785	0.556	0.405	0.462	0.643	0.628	0.623	0.563	0.554	0.52	0.47	0.538	0.573	0.585	0.518	0.544	0.491	0.547	0.561	0.561	0.536	0.436	0.53
16	acrA	time of dilution	5.42667	8.74667	12.0692	15.3919	18.7167	22.0378	27.6528	30.9586	34.2697	37.6028	40.9406	46.4114	49.7564	53.1056	56.4542	59.8044	63.1533	66.5344	72.2844	75.6492	79.0258	82.3986	85.7722	89.1461	92.5219	97.9833	101.335	104.686	108.056	111.428	114.799
16	acrA	normalized growth rate	0.9	0.558	0.414	0.544	0.617	0.496	0.419	0.565	0.42	0.418	0.491	0.576	0.56	0.389	0.462	0.511	0.458	0.606	0.56	0.448	0.605	0.573	0.47	0.426	0.484	0.437	0.452	0.549	0.626	0.55	0.45
17	recA	time of dilution	8.74667	12.0692	15.3919	18.7167	22.0378	27.6528	30.9586	34.2697	37.6028	40.9406	46.4114	49.7564	53.1056	56.4542	59.8044	63.1533	66.5344	72.2844	75.6492	79.0258	82.3986	85.7722	89.1461	92.5219	97.9833	101.335	104.686	108.056	111.428	114.799
17	recA	normalized growth rate	0.777	0.719	0.672	0.6	0.566	0.476	0.512	0.553	0.515	0.515	0.465	0.535	0.548	0.527	0.5	0.519	0.503	0.486	0.528	0.506	0.511	0.524	0.556	0.51	0.526	0.576	0.534	0.497	0.49	0.511
18	umuC	time of dilution	5.42667	8.74667	12.0692	15.3919	18.7167	22.0378	27.6528	30.9586	34.2697	37.6028	40.9406	46.4114	49.7564	53.1056	56.4542	59.8044	63.1533	66.5344	72.2844	75.6492	79.0258	82.3986	85.7722	89.1461	92.5219	97.9833	101.335	104.686	108.056	111.428	114.799
18	umuC	normalized growth rate	0.9	0.54	0.659	0.584	0.547	0.538	0.4	0.544	0.535	0.557	0.627	0.597	0.792	0.66	0.492	0.443	0.436	0.495	0.534	0.573	0.64	0.654	0.618	0.526	0.492	0.419	0.429	0.511	0.549	0.569	0.589
19	fur	time of dilution	5.42667	8.74667	12.0692	15.3919	18.7167	22.0378	27.6528	30.9586	34.2697	37.6028	40.9406	46.4114	49.7564	53.1056	56.4542	59.8044	63.1533	66.5344	72.2844	75.6492	79.0258	82.3986	85.7722	89.1461	92.5219	97.9833	101.335	104.686	108.056	111.428	114.799
19	fur	normalized growth rate	0.9	0.877	0.59	0.507	0.515	0.52	0.425	0.533	0.606	0.676	0.664	0.415	0.548	0.563	0.517	0.519	0.547	0.552	0.575	0.702	0.581	0.506	0.452	0.545	0.517	0.448	0.484	0.498	0.538	0.55	0.588
21	atpF	time of dilution	8.74667	12.0692	15.3919	18.7167	22.0378	27.6528	30.9586	34.2697	37.6028	40.9406	46.4114	49.7564	53.1056	56.4542	59.8044	63.1533	66.5344	72.2844	75.6492	79.0258	82.3986	85.7722	89.1461	92.5219	97.9833	101.335	104.686	108.056	111.428	114.799
21	atpF	normalized growth rate	0.9	0.601	0.801	0.632	0.464	0.343	0.557	0.527	0.537	0.549	0.399	0.599	0.583	0.612	0.616	0.589	0.564	0.516	0.617	0.577	0.552	0.543	0.441	0.422	0.443	0.551	0.596	0.64	0.645	0.619
22	umuC	time of dilution	5.42667	8.74667	12.0692	15.3919	18.7167	22.0378	27.6528	30.9586	34.2697	37.6028	40.9406	46.4114	49.7564	53.1056	56.4542	59.8044	63.1533	66.5344	72.2844	75.6492	79.0258	82.3986	85.7722	89.1461	92.5219	97.9833	101.335	104.686	108.056	111.428	114.799
22	umuC	normalized growth rate	0.9	0.6	0.637	0.557	0.536	0.371	0.371	0.654	0.591	0.61	0.642	0.53	0.617	0.525	0.494	0.519	0.524	0.561	0.59	0.582	0.562	0.546	0.587	0.687	0.665	0.422	0.49	0.496	0.522	0.534	0.588
23	rpsF	time of dilution	12.0692	15.3919	18.7167	22.0378	27.6528	30.9586	34.2697	37.6028	40.9406	46.4114	49.7564	53.1056	56.4542	59.8044	63.1533	66.5344	72.2844	75.6492	79.0258	82.3986	85.7722	89.1461	92.5219	97.9833	101.335	104.686	108.056	111.428	114.799
23	rpsF	normalized growth rate	0.528	0.295	0.442	0.331	0.474	0.548	0.433	0.455	0.481	0.386	0.443	0.423	0.435	0.479	0.505	0.536	0.555	0.507	0.49	0.498	0.494	0.462	0.448	0.425	0.435	0.446	0.453	0.47	0.483
24	dnaK	time of dilution	8.74667	12.0692	15.3919	18.7167	22.0378	27.6528	30.9586	34.2697	37.6028	40.9406	46.4114	49.7564	53.1056	56.4542	59.8044	63.1533	66.5344	72.2844	75.6492	79.0258	82.3986	85.7722	89.1461	92.5219	97.9833	101.335	104.686	108.056	111.428	114.799
24	dnaK	normalized growth rate	0.872	0.745	0.549	0.515	0.38	0.397	0.627	0.562	0.512	0.523	0.449	0.538	0.532	0.485	0.505	0.531	0.539	0.562	0.524	0.535	0.518	0.525	0.55	0.508	0.472	0.508	0.524	0.538	0.554	0.58
25	fis	time of dilution	5.42667	8.74667	12.0692	15.3919	18.7167	22.0378	27.6528	30.9586	34.2697	37.6028	40.9406	46.4114	49.7564	53.1056	56.4542	59.8044	63.1533	66.5344	72.2844	75.6492	79.0258	82.3986	85.7722	89.1461	92.5219	97.9833	101.335	104.686	108.056	111.428	114.799
25	fis	normalized growth rate	0.9	0.647	0.772	0.565	0.55	0.496	0.429	0.477	0.56	0.596	0.652	0.654	0.604	0.541	0.463	0.555	0.451	0.562	0.46	0.523	0.552	0.568	0.626	0.578	0.536	0.434	0.45	0.528	0.527	0.527	0.292
26	umuC	time of dilution	5.42667	8.74667	12.0692	15.3919	18.7167	22.0378	27.6528	30.9586	34.2697	37.6028	40.9406	46.4114	49.7564	53.1056	56.4542	59.8044	63.1533	66.5344	72.2844	75.6492	79.0258	82.3986	85.7722	89.1461	92.5219	97.9833	101.335	104.686	108.056	111.428	114.799
26	umuC	normalized growth rate	0.9	0.574	0.658	0.56	0.53	0.537	0.406	0.537	0.537	0.535	0.557	0.527	0.669	0.578	0.56	0.583	0.596	0.577	0.435	0.438	0.463	0.532	0.591	0.634	0.647	0.541	0.539	0.532	0.508	0.498	0.505
27	parent	time of dilution	5.42667	8.74667	12.0692	15.3919	18.7167	22.0378	27.6528	30.9586	34.2697	37.6028	40.9406	46.4114	49.7564	53.1056	56.4542	59.8044	63.1533	66.5344	72.2844	75.6492	79.0258	82.3986	85.7722	89.1461	92.5219	97.9833	101.335	104.686	108.056	111.428	114.799
27	parent	normalized growth rate	0.9	0.762	0.684	0.56	0.535	0.523	0.448	0.53	0.649	0.857	0.615	0.336	0.418	0.528	0.57	0.571	0.626	0.661	0.578	0.516	0.497	0.505	0.495	0.553	0.529	0.553	0.563	0.573	0.551	0.464	0.614
28	dnaK	time of dilution	8.74667	12.0692	15.3919	18.7167	22.0378	27.6528	30.9586	34.2697	37.6028	40.9406	46.4114	49.7564	53.1056	56.4542	59.8044	63.1533	66.5344	72.2844	75.6492	79.0258	82.3986	85.7722	89.1461	92.5219	97.9833	101.335	104.686	108.056	111.428	114.799
28	dnaK	normalized growth rate	0.9	0.687	0.62	0.579	0.502	0.438	0.51	0.541	0.487	0.478	0.45	0.57	0.523	0.5	0.529	0.533	0.531	0.566	0.572	0.496	0.508	0.496	0.561	0.501	0.551	0.548	0.549	0.522	0.501	0.584
30	ppiD	time of dilution	8.74667	12.0692	15.3919	18.7167	22.0378	27.6528	30.9586	34.2697	37.6028	40.9406	46.4114	49.7564	53.1056	56.4542	59.8044	63.1533	66.5344	72.2844	75.6492	79.0258	82.3986	85.7722	89.1461	92.5219	97.9833	101.335	104.686	108.056	111.428	114.799
30	ppiD	normalized growth rate	0.835	0.591	0.361	0.32	0.644	0.47	0.866	0.765	0.634	0.546	0.431	0.557	0.635	0.79	0.549	0.347	0.548	0.55	0.587	0.604	0.562	0.55	0.564	0.564	0.426	0.463	0.546	0.564	0.524	0.54
31	marR	time of dilution	5.42667	8.74667	12.0692	15.3919	18.7167	22.0378	27.6528	30.9586	34.2697	37.6028	40.9406	46.4114	49.7564	53.1056	56.4542	59.8044	63.1533	66.5344	72.2844	75.6492	79.0258	82.3986	85.7722	89.1461	92.5219	97.9833	101.335	104.686	108.056	111.428	114.799
31	marR	normalized growth rate	0.9	0.9	0.669	0.526	0.493	0.524	0.475	0.527	0.652	0.728	0.689	0.392	0.501	0.587	0.508	0.56	0.627	0.614	0.516	0.525	0.539	0.554	0.52	0.537	0.514	0.528	0.624	0.625	0.53	0.57	0.634
32	parent	time of dilution	5.42667	8.74667	12.0692	15.3919	18.7167	22.0378	27.6528	30.9586	34.2697	37.6028	40.9406	46.4114	49.7564	53.1056	56.4542	59.8044	63.1533	66.5344	72.2844	75.6492	79.0258	82.3986	85.7722	89.1461	92.5219	97.9833	101.335	104.686	108.056	111.428	114.799
32	parent	normalized growth rate	0.9	0.835	0.594	0.536	0.527	0.508	0.444	0.507	0.569	0.643	0.831	0.506	0.485	0.512	0.505	0.514	0.554	0.549	0.663	0.631	0.571	0.488	0.463	0.518	0.51	0.502	0.57	0.66	0.548	0.445	0.486
33	fis	time of dilution	8.74667	12.0692	15.3919	18.7167	22.0378	27.6528	30.9586	34.2697	37.6028	40.9406	46.4114	49.7564	53.1056	56.4542	59.8044	63.1533	66.5344	72.2844	75.6492	79.0258	82.3986	85.7722	89.1461	92.5219	97.9833	101.335	104.686	108.056	111.428	114.799
33	fis	normalized growth rate	0.868	0.638	0.716	0.618	0.58	0.426	0.482	0.559	0.489	0.574	0.576	0.712	0.696	0.574	0.481	0.437	0.502	0.439	0.503	0.511	0.586	0.623	0.652	0.554	0.419	0.517	0.528	0.529	0.479	0.515
35	fur	time of dilution	5.42667	8.74667	12.0692	15.3919	18.7167	22.0378	27.6528	30.9586	34.2697	37.6028	40.9406	46.4114	49.7564	53.1056	56.4542	59.8044	63.1533	66.5344	72.2844	75.6492	79.0258	82.3986	85.7722	89.1461	92.5219	97.9833	101.335	104.686	108.056	111.428	114.799
35	fur	normalized growth rate	0.9	0.893	0.547	0.485	0.509	0.528	0.421	0.536	0.622	0.707	0.759	0.425	0.499	0.537	0.522	0.523	0.539	0.571	0.628	0.65	0.504	0.521	0.489	0.503	0.485	0.453	0.543	0.619	0.607	0.551	0.545
36	lpcA	time of dilution	5.42667	8.74667	12.0692	15.3919	18.7167	22.0378	27.6528	30.9586	34.2697	37.6028	40.9406	46.4114	49.7564	53.1056	56.4542	59.8044	63.1533	66.5344	72.2844	75.6492	79.0258	82.3986	85.7722	89.1461	92.5219	97.9833	101.335	104.686	108.056	111.428	114.799
36	lpcA	normalized growth rate	0.9	0.868	0.756	0.571	0.503	0.484	0.478	0.466	0.513	0.508	0.514	0.471	0.527	0.568	0.598	0.647	0.631	0.522	0.442	0.386	0.401	0.498	0.596	0.594	0.524	0.494	0.479	0.485	0.514	0.558	0.6
37	hupA	time of dilution	5.42667	8.74667	12.0692	15.3919	18.7167	22.0378	27.6528	30.9586	34.2697	37.6028	40.9406	46.4114	49.7564	53.1056	56.4542	59.8044	63.1533	66.5344	72.2844	75.6492	79.0258	82.3986	85.7722	89.1461	92.5219	97.9833	101.335	104.686	108.056	111.428	114.799
37	hupA	normalized growth rate	0.9	0.7	0.718	0.52	0.531	0.544	0.45	0.512	0.57	0.55	0.584	0.571	0.613	0.622	0.61	0.564	0.515	0.532	0.52	0.497	0.547	0.561	0.593	0.588	0.564	0.464	0.476	0.491	0.557	0.522	0.488
38	ppiD	time of dilution	5.42667	8.74667	12.0692	15.3919	18.7167	22.0378	27.6528	30.9586	34.2697	37.6028	40.9406	46.4114	49.7564	53.1056	56.4542	59.8044	63.1533	66.5344	72.2844	75.6492	79.0258	82.3986	85.7722	89.1461	92.5219	97.9833	101.335	104.686	108.056	111.428	114.799
38	ppiD	normalized growth rate	0.881	0.49	0.356	0.488	0.561	0.663	0.453	0.828	0.758	0.542	0.523	0.427	0.501	0.569	0.567	0.639	0.625	0.59	0.49	0.461	0.529	0.598	0.65	0.66	0.592	0.443	0.479	0.5	0.466	0.571	0.563
39	marR	time of dilution	5.42667	8.74667	12.0692	15.3919	18.7167	22.0378	27.6528	30.9586	34.2697	37.6028	40.9406	46.4114	49.7564	53.1056	56.4542	59.8044	63.1533	66.5344	72.2844	75.6492	79.0258	82.3986	85.7722	89.1461	92.5219	97.9833	101.335	104.686	108.056	111.428	114.799
39	marR	normalized growth rate	0.9	0.9	0.664	0.515	0.502	0.529	0.507	0.652	0.721	0.643	0.515	0.406	0.549	0.56	0.543	0.6	0.646	0.567	0.551	0.506	0.498	0.523	0.511	0.591	0.441	0.554	0.485	0.456	0.558	0.581	0.57
40	lpcA	time of dilution	8.74667	12.0692	15.3919	18.7167	22.0378	27.6528	30.9586	34.2697	37.6028	40.9406	46.4114	49.7564	53.1056	56.4542	59.8044	63.1533	66.5344	72.2844	75.6492	79.0258	82.3986	85.7722	89.1461	92.5219	97.9833	101.335	104.686	108.056	111.428	114.799
40	lpcA	normalized growth rate	0.877	0.9	0.726	0.567	0.491	0.461	0.482	0.492	0.501	0.491	0.49	0.546	0.519	0.494	0.472	0.542	0.536	0.581	0.619	0.526	0.451	0.416	0.531	0.563	0.549	0.49	0.365	0.457	0.511	0.642
41	parent	time of dilution	5.42667	8.74667	12.0692	15.3919	18.7167	22.0378	27.6528	30.9586	34.2697	37.6028	40.9406	46.4114	49.7564	53.1056	56.4542	59.8044	63.1533	66.5344	72.2844	75.6492	79.0258	82.3986	85.7722	89.1461	92.5219	97.9833	101.335	104.686	108.056	111.428	114.799
41	parent	normalized growth rate	0.9	0.749	0.708	0.554	0.529	0.523	0.459	0.48	0.553	0.619	0.781	0.547	0.449	0.621	0.589	0.531	0.539	0.512	0.492	0.666	0.662	0.558	0.469	0.488	0.519	0.487	0.502	0.515	0.535	0.563	0.599
42	ahpC	time of dilution	8.74667	12.0692	15.3919	18.7167	22.0378	27.6528	30.9586	34.2697	37.6028	40.9406	46.4114	49.7564	53.1056	56.4542	59.8044	63.1533	66.5344	72.2844	75.6492	79.0258	82.3986	85.7722	89.1461	92.5219	97.9833	101.335	104.686	108.056	111.428	114.799
42	ahpC	normalized growth rate	0.9	0.69	0.621	0.572	0.544	0.443	0.493	0.535	0.52	0.544	0.53	0.605	0.589	0.568	0.663	0.781	0.527	0.331	0.394	0.491	0.603	0.69	0.782	0.501	0.388	0.442	0.518	0.556	0.541	0.601
44	acrA	time of dilution	5.42667	8.74667	12.0692	15.3919	18.7167	22.0378	27.6528	30.9586	34.2697	37.6028	40.9406	46.4114	49.7564	53.1056	56.4542	59.8044	63.1533	66.5344	72.2844	75.6492	79.0258	82.3986	85.7722	89.1461	92.5219	97.9833	101.335	104.686	108.056	111.428	114.799
44	acrA	normalized growth rate	0.9	0.558	0.425	0.524	0.557	0.515	0.417	0.502	0.55	0.579	0.624	0.512	0.647	0.571	0.543	0.53	0.523	0.522	0.526	0.585	0.631	0.586	0.574	0.56	0.505	0.449	0.491	0.526	0.543	0.505	0.511
45	hupA	time of dilution	5.42667	8.74667	12.0692	15.3919	18.7167	22.0378	27.6528	30.9586	34.2697	37.6028	40.9406	46.4114	49.7564	53.1056	56.4542	59.8044	63.1533	66.5344	72.2844	75.6492	79.0258	82.3986	85.7722	89.1461	92.5219	97.9833	101.335	104.686	108.056	111.428	114.799
45	hupA	normalized growth rate	0.9	0.703	0.696	0.552	0.54	0.547	0.436	0.509	0.548	0.53	0.595	0.525	0.575	0.583	0.542	0.633	0.566	0.546	0.509	0.595	0.656	0.598	0.489	0.497	0.544	0.509	0.595	0.624	0.55	0.494	0.496
46	parent	time of dilution	5.42667	8.74667	12.0692	15.3919	18.7167	22.0378	27.6528	30.9586	34.2697	37.6028	40.9406	46.4114	49.7564	53.1056	56.4542	59.8044	63.1533	66.5344	72.2844	75.6492	79.0258	82.3986	85.7722	89.1461	92.5219	97.9833	101.335	104.686	108.056	111.428	114.799
46	parent	normalized growth rate	0.9	0.779	0.663	0.553	0.521	0.536	0.434	0.5	0.566	0.648	0.738	0.483	0.496	0.554	0.556	0.479	0.535	0.62	0.662	0.654	0.499	0.524	0.532	0.533	0.532	0.494	0.563	0.555	0.518	0.498	0.503
47	marR	time of dilution	5.42667	8.74667	12.0692	15.3919	18.7167	22.0378	27.6528	30.9586	34.2697	37.6028	40.9406	46.4114	49.7564	53.1056	56.4542	59.8044	63.1533	66.5344	72.2844	75.6492	79.0258	82.3986	85.7722	89.1461	92.5219	97.9833	101.335	104.686	108.056	111.428	114.799
47	marR	normalized growth rate	0.9	0.9	0.666	0.525	0.485	0.531	0.472	0.58	0.663	0.713	0.579	0.408	0.49	0.611	0.553	0.551	0.605	0.622	0.559	0.572	0.506	0.513	0.503	0.517	0.492	0.424	0.535	0.542	0.492	0.513	0.557
50	ahpC	time of dilution	5.42667	8.74667	12.0692	15.3919	18.7167	22.0378	27.6528	30.9586	34.2697	37.6028	40.9406	46.4114	49.7564	53.1056	56.4542	59.8044	63.1533	66.5344	72.2844	75.6492	79.0258	82.3986	85.7722	89.1461	92.5219	97.9833	101.335	104.686	108.056	111.428	114.799
50	ahpC	normalized growth rate	0.9	0.654	0.644	0.562	0.331	0.741	0.436	0.484	0.579	0.6	0.721	0.742	0.523	0.468	0.493	0.559	0.502	0.524	0.651	0.672	0.523	0.466	0.559	0.513	0.502	0.488	0.484	0.545	0.538	0.557	0.44
51	tolC	time of dilution	5.42667	8.74667	12.0692	15.3919	18.7167	22.0378	27.6528	30.9586	34.2697	37.6028	40.9406	46.4114	49.7564	53.1056	56.4542	59.8044	63.1533	66.5344	72.2844	75.6492	79.0258	82.3986	85.7722	89.1461	92.5219	97.9833	101.335	104.686	108.056	111.428	114.799
51	tolC	normalized growth rate	0.9	0.496	0.476	0.485	0.539	0.521	0.463	0.546	0.636	0.692	0.574	0.464	0.53	0.542	0.508	0.525	0.518	0.561	0.657	0.68	0.598	0.478	0.451	0.508	0.503	0.635	0.723	0.629	0.426	0.441	0.502
52	rfaG	time of dilution	5.42667	8.74667	12.0692	15.3919	18.7167	22.0378	27.6528	30.9586	34.2697	37.6028	40.9406	46.4114	49.7564	53.1056	56.4542	59.8044	63.1533	66.5344	72.2844	75.6492	79.0258	82.3986	85.7722	89.1461	92.5219	97.9833	101.335	104.686	108.056	111.428	114.799
52	rfaG	normalized growth rate	0.9	0.828	0.647	0.502	0.542	0.518	0.492	0.474	0.48	0.518	0.537	0.49	0.615	0.548	0.552	0.543	0.56	0.558	0.514	0.5	0.435	0.52	0.523	0.601	0.581	0.613	0.601	0.512	0.438	0.53	0.586
53	sodB	time of dilution	5.42667	8.74667	12.0692	15.3919	18.7167	22.0378	27.6528	30.9586	34.2697	37.6028	40.9406	46.4114	49.7564	53.1056	56.4542	59.8044	63.1533	66.5344	72.2844	75.6492	79.0258	82.3986	85.7722	89.1461	92.5219	97.9833	101.335	104.686	108.056	111.428	114.799
53	sodB	normalized growth rate	0.9	0.768	0.682	0.559	0.528	0.527	0.438	0.499	0.557	0.658	0.868	0.433	0.388	0.51	0.559	0.559	0.559	0.576	0.699	0.556	0.537	0.469	0.529	0.556	0.543	0.43	0.498	0.568	0.567	0.572	0.549
55	tolC	time of dilution	8.74667	12.0692	15.3919	18.7167	22.0378	27.6528	30.9586	34.2697	37.6028	40.9406	46.4114	49.7564	53.1056	56.4542	59.8044	63.1533	66.5344	72.2844	75.6492	79.0258	82.3986	85.7722	89.1461	92.5219	97.9833	101.335	104.686	108.056	111.428	114.799
55	tolC	normalized growth rate	0.9	0.51	0.454	0.513	0.522	0.414	0.477	0.559	0.53	0.511	0.411	0.502	0.581	0.544	0.527	0.499	0.513	0.447	0.485	0.551	0.534	0.524	0.485	0.474	0.409	0.451	0.579	0.678	0.529	0.447
56	dnaK	time of dilution	12.0692	15.3919	18.7167	22.0378	27.6528	30.9586	34.2697	37.6028	40.9406	46.4114	49.7564	53.1056	56.4542	59.8044	63.1533	66.5344	72.2844	75.6492	79.0258	82.3986	85.7722	89.1461	92.5219	97.9833	101.335	104.686	108.056	111.428	114.799
56	dnaK	normalized growth rate	0.872	0.735	0.604	0.534	0.425	0.476	0.523	0.534	0.516	0.448	0.507	0.531	0.524	0.541	0.554	0.543	0.571	0.56	0.545	0.552	0.566	0.583	0.568	0.513	0.533	0.577	0.567	0.584	0.621
57	hns	time of dilution	8.74667	12.0692	15.3919	18.7167	22.0378	27.6528	30.9586	34.2697	37.6028	40.9406	46.4114	49.7564	53.1056	56.4542	59.8044	63.1533	66.5344	72.2844	75.6492	79.0258	82.3986	85.7722	89.1461	92.5219	97.9833	101.335	104.686	108.056	111.428	114.799
57	hns	normalized growth rate	0.718	0.491	0.447	0.456	0.494	0.409	0.46	0.497	0.515	0.514	0.469	0.527	0.576	0.59	0.602	0.576	0.558	0.524	0.537	0.569	0.624	0.642	0.634	0.556	0.501	0.548	0.576	0.587	0.576	0.58
58	ppiD	time of dilution	5.42667	8.74667	12.0692	15.3919	18.7167	22.0378	27.6528	30.9586	34.2697	37.6028	40.9406	46.4114	49.7564	53.1056	56.4542	59.8044	63.1533	66.5344	72.2844	75.6492	79.0258	82.3986	85.7722	89.1461	92.5219	97.9833	101.335	104.686	108.056	111.428	114.799
58	ppiD	normalized growth rate	0.86	0.506	0.342	0.36	0.567	0.769	0.625	0.818	0.633	0.547	0.581	0.64	0.582	0.602	0.527	0.521	0.476	0.526	0.631	0.681	0.617	0.489	0.48	0.48	0.542	0.43	0.485	0.581	0.59	0.535	0.514
59	tolC	time of dilution	5.42667	8.74667	12.0692	15.3919	18.7167	22.0378	27.6528	30.9586	34.2697	37.6028	40.9406	46.4114	49.7564	53.1056	56.4542	59.8044	63.1533	66.5344	72.2844	75.6492	79.0258	82.3986	85.7722	89.1461	92.5219	97.9833	101.335	104.686	108.056	111.428	114.799
59	tolC	normalized growth rate	0.9	0.492	0.43	0.488	0.519	0.528	0.412	0.472	0.541	0.506	0.49	0.454	0.51	0.567	0.553	0.517	0.521	0.515	0.471	0.476	0.539	0.56	0.527	0.54	0.501	0.453	0.467	0.5	0.508	0.516	0.533
60	parent	time of dilution	5.42667	8.74667	12.0692	15.3919	18.7167	22.0378	27.6528	30.9586	34.2697	37.6028	40.9406	46.4114	49.7564	53.1056	56.4542	59.8044	63.1533	66.5344	72.2844	75.6492	79.0258	82.3986	85.7722	89.1461	92.5219	97.9833	101.335	104.686	108.056	111.428	114.799
60	parent	normalized growth rate	0.9	0.764	0.67	0.553	0.533	0.547	0.439	0.494	0.523	0.532	0.567	0.57	0.735	0.725	0.53	0.429	0.449	0.499	0.492	0.554	0.662	0.746	0.575	0.457	0.423	0.375	0.492	0.585	0.558	0.57	0.59
61	hns	time of dilution	8.74667	12.0692	15.3919	18.7167	22.0378	27.6528	30.9586	34.2697	37.6028	40.9406	46.4114	49.7564	53.1056	56.4542	59.8044	63.1533	66.5344	72.2844	75.6492	79.0258	82.3986	85.7722	89.1461	92.5219	97.9833	101.335	104.686	108.056	111.428	114.799
61	hns	normalized growth rate	0.807	0.498	0.497	0.412	0.483	0.41	0.426	0.542	0.509	0.498	0.46	0.542	0.625	0.61	0.613	0.552	0.509	0.489	0.502	0.542	0.542	0.511	0.496	0.463	0.523	0.545	0.569	0.563	0.543	0.553
62	lpxM	time of dilution	8.74667	12.0692	15.3919	18.7167	22.0378	27.6528	30.9586	34.2697	37.6028	40.9406	46.4114	49.7564	53.1056	56.4542	59.8044	63.1533	66.5344	72.2844	75.6492	79.0258	82.3986	85.7722	89.1461	92.5219	97.9833	101.335	104.686	108.056	111.428	114.799
62	lpxM	normalized growth rate	0.845	0.712	0.591	0.363	0.631	0.462	0.5	0.539	0.529	0.523	0.451	0.57	0.601	0.673	0.744	0.665	0.536	0.348	0.397	0.454	0.532	0.581	0.639	0.668	0.552	0.568	0.547	0.512	0.507	0.451
64	atpF	time of dilution	12.0692	15.3919	18.7167	22.0378	27.6528	30.9586	34.2697	37.6028	40.9406	46.4114	49.7564	53.1056	56.4542	59.8044	63.1533	66.5344	72.2844	75.6492	79.0258	82.3986	85.7722	89.1461	92.5219	97.9833	101.335	104.686	108.056	111.428	114.799
64	atpF	normalized growth rate	0.613	0.802	0.617	0.606	0.396	0.53	0.492	0.517	0.53	0.341	0.561	0.524	0.554	0.659	0.598	0.666	0.491	0.545	0.572	0.657	0.655	0.521	0.418	0.379	0.457	0.52	0.559	0.56	0.614
65	lpp	time of dilution	8.74667	12.0692	15.3919	18.7167	22.0378	27.6528	30.9586	34.2697	37.6028	40.9406	46.4114	49.7564	53.1056	56.4542	59.8044	63.1533	66.5344	72.2844	75.6492	79.0258	82.3986	85.7722	89.1461	92.5219	97.9833	101.335	104.686	108.056	111.428	114.799
65	lpp	normalized growth rate	0.784	0.628	0.706	0.561	0.571	0.445	0.637	0.678	0.585	0.509	0.397	0.513	0.53	0.561	0.594	0.69	0.766	0.462	0.448	0.628	0.479	0.51	0.528	0.56	0.618	0.438	0.506	0.592	0.507	0.534
66	parent	time of dilution	8.74667	12.0692	15.3919	18.7167	22.0378	27.6528	30.9586	34.2697	37.6028	40.9406	46.4114	49.7564	53.1056	56.4542	59.8044	63.1533	66.5344	72.2844	75.6492	79.0258	82.3986	85.7722	89.1461	92.5219	97.9833	101.335	104.686	108.056	111.428	114.799
66	parent	normalized growth rate	0.9	0.832	0.602	0.559	0.538	0.457	0.485	0.527	0.531	0.565	0.536	0.635	0.608	0.599	0.523	0.489	0.468	0.515	0.479	0.417	0.48	0.601	0.587	0.512	0.467	0.571	0.516	0.497	0.503	0.229
67	mutT	time of dilution	8.74667	12.0692	15.3919	18.7167	22.0378	27.6528	30.9586	34.2697	37.6028	40.9406	46.4114	49.7564	53.1056	56.4542	59.8044	63.1533	66.5344	72.2844	75.6492	79.0258	82.3986	85.7722	89.1461	92.5219	97.9833	101.335	104.686	108.056	111.428	114.799
67	mutT	normalized growth rate	0.9	0.655	0.687	0.595	0.542	0.417	0.568	0.578	0.642	0.654	0.44	0.543	0.553	0.483	0.638	0.651	0.613	0.497	0.538	0.577	0.547	0.563	0.582	0.521	0.56	0.515	0.555	0.525	0.527	0.554
69	recA	time of dilution	8.74667	12.0692	15.3919	18.7167	22.0378	27.6528	30.9586	34.2697	37.6028	40.9406	46.4114	49.7564	53.1056	56.4542	59.8044	63.1533	66.5344	72.2844	75.6492	79.0258	82.3986	85.7722	89.1461	92.5219	97.9833	101.335	104.686	108.056	111.428	114.799
69	recA	normalized growth rate	0.698	0.71	0.622	0.587	0.444	0.455	0.642	0.561	0.507	0.521	0.473	0.547	0.527	0.525	0.519	0.534	0.51	0.483	0.519	0.522	0.49	0.512	0.521	0.514	0.402	0.516	0.566	0.51	0.523	0.541
70	ahpC	time of dilution	5.42667	8.74667	12.0692	15.3919	18.7167	22.0378	27.6528	30.9586	34.2697	37.6028	40.9406	46.4114	49.7564	53.1056	56.4542	59.8044	63.1533	66.5344	72.2844	75.6492	79.0258	82.3986	85.7722	89.1461	92.5219	97.9833	101.335	104.686	108.056	111.428	114.799
70	ahpC	normalized growth rate	0.9	0.676	0.607	0.562	0.541	0.348	0.446	0.614	0.581	0.547	0.552	0.542	0.716	0.778	0.616	0.433	0.402	0.47	0.508	0.518	0.573	0.658	0.731	0.527	0.455	0.359	0.465	0.598	0.551	0.547	0.51
71	mutT	time of dilution	5.42667	8.74667	12.0692	15.3919	18.7167	22.0378	27.6528	30.9586	34.2697	37.6028	40.9406	46.4114	49.7564	53.1056	56.4542	59.8044	63.1533	66.5344	72.2844	75.6492	79.0258	82.3986	85.7722	89.1461	92.5219	97.9833	101.335	104.686	108.056	111.428	114.799
71	mutT	normalized growth rate	0.9	0.592	0.684	0.597	0.561	0.387	0.375	0.669	0.604	0.6	0.626	0.582	0.572	0.576	0.578	0.558	0.555	0.57	0.546	0.644	0.613	0.544	0.511	0.572	0.562	0.505	0.499	0.516	0.523	0.522	0.536
72	rfaG	time of dilution	5.42667	8.74667	12.0692	15.3919	18.7167	22.0378	27.6528	30.9586	34.2697	37.6028	40.9406	46.4114	49.7564	53.1056	56.4542	59.8044	63.1533	66.5344	72.2844	75.6492	79.0258	82.3986	85.7722	89.1461	92.5219	97.9833	101.335	104.686	108.056	111.428	114.799
72	rfaG	normalized growth rate	0.9	0.79	0.653	0.531	0.515	0.412	0.505	0.546	0.537	0.528	0.558	0.563	0.632	0.557	0.519	0.507	0.53	0.489	0.5	0.563	0.601	0.594	0.571	0.557	0.515	0.49	0.445	0.47	0.502	0.529	0.557
73	recA	time of dilution	5.42667	8.74667	12.0692	15.3919	18.7167	22.0378	27.6528	30.9586	34.2697	37.6028	40.9406	46.4114	49.7564	53.1056	56.4542	59.8044	63.1533	66.5344	72.2844	75.6492	79.0258	82.3986	85.7722	89.1461	92.5219	97.9833	101.335	104.686	108.056	111.428	114.799
73	recA	normalized growth rate	0.734	0.69	0.675	0.623	0.577	0.537	0.46	0.479	0.539	0.543	0.522	0.46	0.511	0.545	0.506	0.53	0.512	0.502	0.532	0.534	0.508	0.568	0.561	0.572	0.505	0.497	0.535	0.461	0.418	0.452	0.594
74	dinB	time of dilution	12.0692	15.3919	18.7167	22.0378	27.6528	30.9586	34.2697	37.6028	40.9406	46.4114	49.7564	53.1056	56.4542	59.8044	63.1533	66.5344	72.2844	75.6492	79.0258	82.3986	85.7722	89.1461	92.5219	97.9833	101.335	104.686	108.056	111.428	114.799
74	dinB	normalized growth rate	0.709	0.519	0.605	0.642	0.477	0.533	0.566	0.513	0.533	0.444	0.507	0.551	0.527	0.559	0.575	0.572	0.593	0.482	0.541	0.541	0.549	0.631	0.628	0.597	0.523	0.616	0.488	0.462	0.463
75	mutT	time of dilution	5.42667	8.74667	12.0692	15.3919	18.7167	22.0378	27.6528	30.9586	34.2697	37.6028	40.9406	46.4114	49.7564	53.1056	56.4542	59.8044	63.1533	66.5344	72.2844	75.6492	79.0258	82.3986	85.7722	89.1461	92.5219	97.9833	101.335	104.686	108.056	111.428	114.799
75	mutT	normalized growth rate	0.9	0.607	0.691	0.59	0.538	0.549	0.429	0.585	0.596	0.643	0.643	0.473	0.499	0.568	0.589	0.653	0.594	0.567	0.475	0.553	0.596	0.59	0.573	0.547	0.563	0.467	0.51	0.525	0.531	0.521	0.479
76	fis	time of dilution	8.74667	12.0692	15.3919	18.7167	22.0378	27.6528	30.9586	34.2697	37.6028	40.9406	46.4114	49.7564	53.1056	56.4542	59.8044	63.1533	66.5344	72.2844	75.6492	79.0258	82.3986	85.7722	89.1461	92.5219	97.9833	101.335	104.686	108.056	111.428	114.799
76	fis	normalized growth rate	0.895	0.649	0.779	0.606	0.543	0.443	0.459	0.517	0.484	0.547	0.479	0.567	0.609	0.63	0.625	0.563	0.49	0.61	0.589	0.48	0.591	0.501	0.579	0.449	0.499	0.568	0.484	0.545	0.553	0.578
78	lpxM	time of dilution	8.74667	12.0692	15.3919	18.7167	22.0378	27.6528	30.9586	34.2697	37.6028	40.9406	46.4114	49.7564	53.1056	56.4542	59.8044	63.1533	66.5344	72.2844	75.6492	79.0258	82.3986	85.7722	89.1461	92.5219	97.9833	101.335	104.686	108.056	111.428	114.799
78	lpxM	normalized growth rate	0.9	0.751	0.579	0.52	0.528	0.42	0.499	0.523	0.531	0.535	0.521	0.691	0.641	0.555	0.497	0.497	0.492	0.487	0.539	0.573	0.636	0.639	0.575	0.582	0.438	0.498	0.598	0.535	0.519	0.486
79	polB	time of dilution	5.42667	8.74667	12.0692	15.3919	18.7167	22.0378	27.6528	30.9586	34.2697	37.6028	40.9406	46.4114	49.7564	53.1056	56.4542	59.8044	63.1533	66.5344	72.2844	75.6492	79.0258	82.3986	85.7722	89.1461	92.5219	97.9833	101.335	104.686	108.056	111.428	114.799
79	polB	normalized growth rate	0.9	0.629	0.713	0.602	0.548	0.54	0.421	0.504	0.539	0.537	0.566	0.529	0.612	0.607	0.623	0.616	0.498	0.505	0.472	0.569	0.665	0.727	0.495	0.526	0.482	0.484	0.499	0.514	0.551	0.564	0.572
80	parent	time of dilution	5.42667	8.74667	12.0692	15.3919	18.7167	22.0378	27.6528	30.9586	34.2697	37.6028	40.9406	46.4114	49.7564	53.1056	56.4542	59.8044	63.1533	66.5344	72.2844	75.6492	79.0258	82.3986	85.7722	89.1461	92.5219	97.9833	101.335	104.686	108.056	111.428	114.799
80	parent	normalized growth rate	0.9	0.782	0.662	0.558	0.525	0.529	0.446	0.519	0.597	0.755	0.851	0.365	0.413	0.471	0.538	0.564	0.588	0.652	0.597	0.517	0.599	0.466	0.508	0.512	0.493	0.458	0.5	0.543	0.572	0.567	0.567
81	sodB	time of dilution	5.42667	8.74667	12.0692	15.3919	18.7167	22.0378	27.6528	30.9586	34.2697	37.6028	40.9406	46.4114	49.7564	53.1056	56.4542	59.8044	63.1533	66.5344	72.2844	75.6492	79.0258	82.3986	85.7722	89.1461	92.5219	97.9833	101.335	104.686	108.056	111.428	114.799
81	sodB	normalized growth rate	0.9	0.794	0.629	0.563	0.526	0.543	0.488	0.531	0.568	0.551	0.548	0.506	0.531	0.554	0.594	0.704	0.646	0.445	0.408	0.406	0.484	0.586	0.659	0.711	0.609	0.4	0.474	0.547	0.534	0.521	0.506
83	polB	time of dilution	5.42667	8.74667	12.0692	15.3919	18.7167	22.0378	27.6528	30.9586	34.2697	37.6028	40.9406	46.4114	49.7564	53.1056	56.4542	59.8044	63.1533	66.5344	72.2844	75.6492	79.0258	82.3986	85.7722	89.1461	92.5219	97.9833	101.335	104.686	108.056	111.428	114.799
83	polB	normalized growth rate	0.9	0.651	0.68	0.592	0.554	0.545	0.441	0.524	0.605	0.709	0.698	0.38	0.496	0.567	0.614	0.485	0.579	0.634	0.49	0.512	0.655	0.59	0.519	0.479	0.513	0.512	0.53	0.496	0.527	0.527	0.542
84	atpF	time of dilution	8.74667	12.0692	15.3919	18.7167	22.0378	27.6528	30.9586	34.2697	37.6028	40.9406	46.4114	49.7564	53.1056	56.4542	59.8044	63.1533	66.5344	72.2844	75.6492	79.0258	82.3986	85.7722	89.1461	92.5219	97.9833	101.335	104.686	108.056	111.428	114.799
84	atpF	normalized growth rate	0.876	0.608	0.699	0.625	0.592	0.367	0.541	0.529	0.519	0.527	0.356	0.555	0.518	0.541	0.559	0.569	0.585	0.505	0.537	0.522	0.557	0.582	0.6	0.613	0.53	0.472	0.479	0.47	0.519	0.58
85	sodB	time of dilution	5.42667	8.74667	12.0692	15.3919	18.7167	22.0378	27.6528	30.9586	34.2697	37.6028	40.9406	46.4114	49.7564	53.1056	56.4542	59.8044	63.1533	66.5344	72.2844	75.6492	79.0258	82.3986	85.7722	89.1461	92.5219	97.9833	101.335	104.686	108.056	111.428	114.799
85	sodB	normalized growth rate	0.9	0.783	0.603	0.576	0.385	0.67	0.418	0.495	0.551	0.546	0.562	0.552	0.545	0.584	0.521	0.57	0.57	0.642	0.543	0.593	0.716	0.617	0.385	0.444	0.646	0.475	0.462	0.309	0.686	0.601	0.425
86	rpsF	time of dilution	12.0692	15.3919	18.7167	22.0378	27.6528	30.9586	34.2697	37.6028	40.9406	46.4114	49.7564	53.1056	56.4542	59.8044	63.1533	66.5344	72.2844	75.6492	79.0258	82.3986	85.7722	89.1461	92.5219	97.9833	101.335	104.686	108.056	111.428	114.799
86	rpsF	normalized growth rate	0.491	0.331	0.422	0.492	0.427	0.467	0.477	0.467	0.492	0.435	0.486	0.514	0.52	0.542	0.536	0.554	0.593	0.615	0.516	0.565	0.525	0.502	0.49	0.467	0.449	0.459	0.499	0.505	0.51
87	polB	time of dilution	5.42667	8.74667	12.0692	15.3919	18.7167	22.0378	27.6528	30.9586	34.2697	37.6028	40.9406	46.4114	49.7564	53.1056	56.4542	59.8044	63.1533	66.5344	72.2844	75.6492	79.0258	82.3986	85.7722	89.1461	92.5219	97.9833	101.335	104.686	108.056	111.428	114.799
87	polB	normalized growth rate	0.9	0.733	0.611	0.58	0.54	0.533	0.443	0.528	0.61	0.676	0.734	0.513	0.424	0.646	0.543	0.501	0.459	0.561	0.618	0.686	0.486	0.608	0.506	0.541	0.485	0.489	0.48	0.492	0.589	0.569	0.621
88	hupA	time of dilution	5.42667	8.74667	12.0692	15.3919	18.7167	22.0378	27.6528	30.9586	34.2697	37.6028	40.9406	46.4114	49.7564	53.1056	56.4542	59.8044	63.1533	66.5344	72.2844	75.6492	79.0258	82.3986	85.7722	89.1461	92.5219	97.9833	101.335	104.686	108.056	111.428	114.799
88	hupA	normalized growth rate	0.891	0.724	0.658	0.558	0.569	0.526	0.426	0.53	0.534	0.513	0.601	0.533	0.664	0.616	0.561	0.529	0.523	0.469	0.505	0.58	0.63	0.73	0.581	0.539	0.456	0.497	0.493	0.446	0.548	0.544	0.645
89	mutL	time of dilution	5.42667	8.74667	12.0692	15.3919	18.7167	22.0378	27.6528	30.9586	34.2697	37.6028	40.9406	46.4114	49.7564	53.1056	56.4542	59.8044	63.1533	66.5344	72.2844	75.6492	79.0258	82.3986	85.7722	89.1461	92.5219	97.9833	101.335	104.686	108.056	111.428	114.799
89	mutL	normalized growth rate	0.9	0.657	0.637	0.593	0.553	0.56	0.496	0.709	0.754	0.557	0.496	0.417	0.548	0.641	0.638	0.606	0.566	0.541	0.472	0.477	0.591	0.591	0.569	0.555	0.503	0.441	0.508	0.545	0.566	0.561	0.57
90	dinB	time of dilution	18.7167	22.0378	27.6528	30.9586	34.2697	37.6028	40.9406	46.4114	49.7564	53.1056	56.4542	59.8044	63.1533	66.5344	72.2844	75.6492	79.0258	82.3986	85.7722	89.1461	92.5219	97.9833	101.335	104.686	108.056	111.428	114.799
90	dinB	normalized growth rate	0.551	0.507	0.465	0.663	0.642	0.586	0.545	0.425	0.541	0.567	0.511	0.534	0.508	0.556	0.573	0.647	0.666	0.6	0.513	0.537	0.489	0.452	0.474	0.498	0.53	0.556	0.645
92	lpcA	time of dilution	8.74667	12.0692	15.3919	18.7167	22.0378	27.6528	30.9586	34.2697	37.6028	40.9406	46.4114	49.7564	53.1056	56.4542	59.8044	63.1533	66.5344	72.2844	75.6492	79.0258	82.3986	85.7722	89.1461	92.5219	97.9833	101.335	104.686	108.056	111.428	114.799
92	lpcA	normalized growth rate	0.9	0.9	0.732	0.551	0.488	0.441	0.477	0.518	0.516	0.55	0.55	0.607	0.669	0.589	0.485	0.467	0.494	0.452	0.418	0.439	0.534	0.59	0.618	0.613	0.507	0.437	0.462	0.564	0.548	0.504
93	lpp	time of dilution	5.42667	8.74667	12.0692	15.3919	18.7167	22.0378	27.6528	30.9586	34.2697	37.6028	40.9406	46.4114	49.7564	53.1056	56.4542	59.8044	63.1533	66.5344	72.2844	75.6492	79.0258	82.3986	85.7722	89.1461	92.5219	97.9833	101.335	104.686	108.056	111.428	114.799
93	lpp	normalized growth rate	0.9	0.585	0.665	0.586	0.534	0.392	0.351	0.636	0.563	0.553	0.548	0.474	0.597	0.609	0.561	0.575	0.48	0.505	0.565	0.534	0.567	0.558	0.504	0.504	0.49	0.509	0.611	0.703	0.724	0.445	0.561
94	lpxM	time of dilution	5.42667	8.74667	12.0692	15.3919	18.7167	22.0378	27.6528	30.9586	34.2697	37.6028	40.9406	46.4114	49.7564	53.1056	56.4542	59.8044	63.1533	66.5344	72.2844	75.6492	79.0258	82.3986	85.7722	89.1461	92.5219	97.9833	101.335	104.686	108.056	111.428	114.799
94	lpxM	normalized growth rate	0.9	0.68	0.595	0.538	0.517	0.372	0.397	0.586	0.565	0.565	0.546	0.5	0.66	0.619	0.572	0.551	0.53	0.523	0.485	0.506	0.496	0.522	0.532	0.556	0.551	0.522	0.534	0.537	0.538	0.538	0.548
95	acrR	time of dilution	5.42667	8.74667	12.0692	15.3919	18.7167	22.0378	27.6528	30.9586	34.2697	37.6028	40.9406	46.4114	49.7564	53.1056	56.4542	59.8044	63.1533	66.5344	72.2844	75.6492	79.0258	82.3986	85.7722	89.1461	92.5219	97.9833	101.335	104.686	108.056	111.428	114.799
95	acrR	normalized growth rate	0.9	0.574	0.666	0.576	0.535	0.349	0.4	0.672	0.567	0.534	0.549	0.499	0.654	0.631	0.604	0.573	0.623	0.572	0.45	0.394	0.343	0.475	0.567	0.558	0.568	0.537	0.547	0.507	0.551	0.49	0.548

## Sheet: Fig1e
well ID	strain
13	parent	time of dilution	2.14056	5.42667	8.74667	12.0692	15.3919	18.7167	22.0378	22.4275	27.6528	30.9586	34.2697	37.6028	40.9406	41.3514	46.4114	49.7564	53.1056	56.4542	59.8044	63.1533	66.5344	66.9475	72.2844	75.6492	79.0258	82.3986	85.7722	89.1461	92.5219	92.9314	97.9833	101.335	104.686	108.056	111.428	114.799	115.212
13	parent	TET concentration	0	0.1	0.193	0.28	0.321	0.343	0.364	0.36	0.338	0.32	0.358	0.444	0.662	0.66	0.992	1.035	1.098	1.094	1.142	1.147	1.392	1.39	2.264	3.242	3.619	3.345	3.422	3.726	4.346	4.35	4.014	4.242	5.471	6.612	6.539	6.211	6.21
27	parent	time of dilution	2.14056	5.42667	8.74667	12.0692	15.3919	18.7167	22.0378	22.4275	27.6528	30.9586	34.2697	37.6028	40.9406	41.3514	46.4114	49.7564	53.1056	56.4542	59.8044	63.1533	66.5344	66.9475	72.2844	75.6492	79.0258	82.3986	85.7722	89.1461	92.5219	92.9314	97.9833	101.335	104.686	108.056	111.428	114.799	115.212
27	parent	TET concentration	0	0.1	0.191	0.292	0.332	0.357	0.379	0.38	0.338	0.364	0.506	1.381	1.789	1.79	1.225	1.024	1.085	1.274	1.487	1.981	2.872	2.87	3.42	3.542	3.516	3.559	3.524	3.96	4.224	4.22	4.75	5.469	6.44	7.208	6.661	8.624	8.62
32	parent	time of dilution	2.14056	5.42667	8.74667	12.0692	15.3919	18.7167	22.0378	22.4275	27.6528	30.9586	34.2697	37.6028	40.9406	41.3514	46.4114	49.7564	53.1056	56.4542	59.8044	63.1533	66.5344	66.9475	72.2844	75.6492	79.0258	82.3986	85.7722	89.1461	92.5219	92.9314	97.9833	101.335	104.686	108.056	111.428	114.799	115.212
32	parent	TET concentration	0	0.1	0.246	0.309	0.336	0.361	0.366	0.37	0.327	0.335	0.397	0.554	1.331	1.33	1.347	1.307	1.345	1.367	1.415	1.592	1.775	1.77	2.576	3.476	4.078	3.974	3.66	3.806	3.895	3.89	3.908	4.573	6.613	7.354	6.508	6.313	6.31
41	parent	time of dilution	2.14056	5.42667	8.74667	12.0692	15.3919	18.7167	22.0378	22.4275	27.6528	30.9586	34.2697	37.6028	40.9406	41.3514	46.4114	49.7564	53.1056	56.4542	59.8044	63.1533	66.5344	66.9475	72.2844	75.6492	79.0258	82.3986	85.7722	89.1461	92.5219	92.9314	97.9833	101.335	104.686	108.056	111.428	114.799	115.212
41	parent	TET concentration	0	0.1	0.184	0.294	0.327	0.352	0.368	0.37	0.338	0.325	0.36	0.472	0.951	0.95	1.055	0.936	1.238	1.513	1.618	1.766	1.816	1.82	1.788	2.628	3.825	4.349	4.061	3.954	4.117	4.12	4.006	4.027	4.17	4.504	5.183	6.471	6.47
46	parent	time of dilution	2.14056	5.42667	8.74667	12.0692	15.3919	18.7167	22.0378	22.4275	27.6528	30.9586	34.2697	37.6028	40.9406	41.3514	46.4114	49.7564	53.1056	56.4542	59.8044	63.1533	66.5344	66.9475	72.2844	75.6492	79.0258	82.3986	85.7722	89.1461	92.5219	92.9314	97.9833	101.335	104.686	108.056	111.428	114.799	115.212
46	parent	TET concentration	0	0.1	0.201	0.291	0.326	0.346	0.38	0.38	0.328	0.33	0.383	0.534	0.943	0.94	0.905	0.892	1.005	1.133	1.078	1.166	1.537	1.54	2.238	3.192	3.183	3.351	3.594	3.862	4.146	4.15	4.098	4.715	5.335	5.542	5.52	5.561	5.56
60	parent	time of dilution	2.14056	5.42667	8.74667	12.0692	15.3919	18.7167	22.0378	22.4275	27.6528	30.9586	34.2697	37.6028	40.9406	41.3514	46.4114	49.7564	53.1056	56.4542	59.8044	63.1533	66.5344	66.9475	72.2844	75.6492	79.0258	82.3986	85.7722	89.1461	92.5219	92.9314	97.9833	101.335	104.686	108.056	111.428	114.799	115.212
60	parent	TET concentration	0	0.1	0.192	0.282	0.315	0.334	0.367	0.37	0.323	0.316	0.337	0.365	0.43	0.43	0.503	0.882	1.508	1.616	1.383	1.232	1.228	1.23	1.208	1.364	1.974	3.58	4.239	3.852	3.237	3.24	2.441	2.399	2.907	3.312	3.87	4.741	4.74
66	parent	time of dilution	2.14056	5.42667	8.74667	12.0692	15.3919	18.7167	22.0378	22.4275	27.6528	30.9586	34.2697	37.6028	40.9406	41.3514	46.4114	49.7564	53.1056	56.4542	59.8044	63.1533	66.5344	66.9475	72.2844	75.6492	79.0258	82.3986	85.7722	89.1461	92.5219	92.9314	97.9833	101.335	104.686	108.056	111.428	114.799	115.212
66	parent	TET concentration	0	0	0.1	0.243	0.302	0.342	0.37	0.37	0.336	0.329	0.35	0.375	0.428	0.43	0.466	0.64	0.817	1.024	1.074	1.045	0.978	0.98	1.013	0.964	0.798	0.764	0.954	1.155	1.182	1.18	1.097	1.289	1.336	1.33	1.339	0.682	0.68
80	parent	time of dilution	2.14056	5.42667	8.74667	12.0692	15.3919	18.7167	22.0378	22.4275	27.6528	30.9586	34.2697	37.6028	40.9406	41.3514	46.4114	49.7564	53.1056	56.4542	59.8044	63.1533	66.5344	66.9475	72.2844	75.6492	79.0258	82.3986	85.7722	89.1461	92.5219	92.9314	97.9833	101.335	104.686	108.056	111.428	114.799	115.212
80	parent	TET concentration	0	0.1	0.203	0.291	0.33	0.349	0.374	0.37	0.328	0.344	0.423	0.784	2.049	2.05	1.506	1.242	1.163	1.263	1.454	1.768	2.51	2.51	3.122	3.239	4.053	3.758	3.825	3.926	3.873	3.87	3.524	3.523	3.877	4.558	5.291	6.141	6.14

## Sheet: Fig2b
deletion strain	initial IC50 (µg ml-1)	fold increase in IC50
acrA	0.15275	9.0802
acrR	0.36425	14.4841
acs	0.288833	44.2418
adhE	0.5275	9.45319
agaR	0.355167	32.4688
ahpC	0.4375	23.0466
amn	0.516833	36.1129
ampG	0.574889	16.403
astC	0.4275	26.5708
azoR	0.485778	16.3788
bolA	0.53	15.9399
caiC	0.533	15.7234
cedA	0.403889	18.1677
chbB	0.365944	28.0229
codB	0.4505	26.4411
cpdA	0.3885	26.4127
cspE	0.564667	28.7285
cysA	0.467333	17.3062
dam	0.543556	11.8361
dedD	0.331333	6.03756
dnaK	0.4575	3.13698
fdnH	0.371833	31.8176
fis	0.418333	20.8789
frdA	0.484167	18.2382
fumA	0.424167	19.1488
fur	0.536667	13.4141
galF	0.538667	25.1295
galT	0.500889	12.4283
gltB	0.496833	15.7296
hda	0.596667	6.78762
helD	0.282333	27.1488
hisI	0.351333	23.7236
hslU	0.328889	18.0811
htpG	0.515556	22.7591
hupA	0.44675	28.8763
ilvA	0.547667	9.28353
iscR	0.51775	14.4182
kdpE	0.294917	29.1495
lacA	0.555	24.6395
lon	1.19611	13.5017
lpcA	0.551	3.22172
lpp	0.278667	23.5233
lpxM	0.188944	29.7435
ltaE	0.537833	17.8882
lysS	0.362	41.302
manX	0.42775	19.5558
marR	1.722	6.43477
mdtC	0.328833	20.0466
mutL	0.417667	62.9848
mutT	0.234833	121.638
ndh	0.421	17.6184
nfnB	0.4115	39.7161
nudE	0.3145	32.5706
nuoG	0.380833	24.5611
ompA	0.420167	29.9905
ompR	1.5425	3.19049
pepb	0.515833	14.4112
phoB	0.461	25.2889
pldB	0.544333	26.0148
pntB	0.4825	13.8261
polB	0.309333	44.4928
ppiD	0.456167	31.9507
proQ	0.534333	15.6216
purA	0.567833	14.6302
pyrB	0.30075	58.6905
rcsB	0.485833	26.9695
rfaG	0.586833	11.4138
rna	0.289778	43.4419
rng	0.492444	19.0675
rob	0.195167	50.6567
rpiA	0.509833	16.764
rplA	0.5005	20.2311
rpoS	0.576167	18.4967
rpoz	0.281	44.9043
rsuA	0.3335	27.4978
sdhA	0.546167	14.6372
smpA	0.481167	17.0423
sra	0.483167	26.3687
stpA	0.450333	17.2388
tatC	0.502	5.94323
tig	0.4565	15.8054
tktB	0.525	28.8308
tnaB	0.492	25.6341
tolC	0.13675	0.840037
trxa	0.460667	26.39
ulaA	0.456333	26.6015
umuC	0.207833	53.0781
yccV	0.534556	19.2247

## Sheet: Fig5a
deletion strain	fold resistance increase in chloramphenicol of particular strain normalized to fold resistance increase of ΔlacA	fold resistance increase in tetracycline of particular strain normalized to fold resistance increase of ΔlacA
lacA	1	1
acrR	0.261387	0.587841
acs	0.815551	1.79556
adhE	0.952564	0.38366
agaR	0.789445	1.31775
ahpC	1.25164	0.935354
amn	0.932645	1.46565
ampG	0.701766	0.665719
astC	0.703283	1.07838
azoR	0.973453	0.664737
bolA	1.00106	0.646927
caiC	2.0275	0.638137
cedA	1.08483	0.73734
chbB	0.763024	1.13732
codB	1.1624	1.07312
cpdA	0.705526	1.07197
cspE	1.51484	1.16595
cysA	1.25	0.702378
dam	0.911109	0.48037
dedD	0.63593	0.245036
dnaK	0.24033	0.127315
fdnH	0.851981	1.29132
fis	0.571518	0.847375
frdA	1.31422	0.740203
fumA	1.06469	0.777159
fur	0.668642	0.544416
galF	1.22061	1.01989
galT	0.662997	0.504408
gltB	1.50205	0.638391
hda	0.489934	0.275477
helD	1.04777	1.10184
hisI	0.719007	0.962828
hslU	0.950476	0.733826
htpG	0.599744	0.923682
hupA	1.08784	1.17195
ilvA	1.00597	0.376774
iscR	1.08086	0.585165
kdpE	0.958307	1.18304
lon	0.49332	0.547969
lpp	1.83246	0.9547
lpxM	0.435987	1.20715
ltaE	1.84346	0.725999
lysS	0.72303	1.67625
manX	0.857607	0.793678
marR	0.76567	0.261157
mdtC	0.734282	0.813598
mutL	3.18598	2.55626
mutT	4.81663	4.9367
ndh	0.653964	0.715046
nfnB	0.953661	1.61189
nudE	1.10139	1.32189
nuoG	2.1604	0.996817
ompA	2.24997	1.21717
ompR	0.591213	0.129487
pepb	1.03931	0.584882
phoB	0.919443	1.02636
pldB	1.11183	1.05582
pntB	1.8762	0.561137
polB	1.70245	1.80575
ppiD	1.50428	1.29673
proQ	0.49603	0.634009
purA	1.10156	0.59377
pyrB	0.792164	2.38197
rcsB	0.885066	1.09456
rfaG	0.552344	0.463232
rna	0.741284	1.7631
rng	0.60486	0.773858
rob	0.981524	2.05592
rpiA	0.991964	0.68037
rplA	0.567161	0.821085
rpoS	0.824402	0.750692
rpoz	1.97268	1.82245
rsuA	0.879197	1.116
sdhA	1.41796	0.594053
smpA	1.09945	0.691665
sra	1.32376	1.07018
stpA	1.45392	0.699643
tatC	0.794116	0.241207
tig	1.80818	0.641467
tktB	1.5503	1.17011
tnaB	1.20071	1.04037
tolC	0.0691321	0.0340931
trxa	0.869742	1.07105
ulaA	0.992467	1.07963
umuC	1.36632	2.15419
yccV	1.63305	0.780239

## Sheet: Fig6a
samples	predicted log resistance increase	log resistance increase
acrR-M2-1-1	1.79635	2.44614
acrR-M2-1-2	4.07509	4.55573
dinB-M2-1-3	3.0164	3.93945
lacA-M2-1-1	4.81204	4.11548
acrA-M2-1-1	3.68919	4.13622
recA-M2-1-2	2.51822	3.44555
dnaK-M2-1-3	1.79635	1.69497
fis-M2-1-1	2.58142	3.70022
dnaK-M2-1-1	1.79635	1.50528
marR-M2-1-2	2.9532	2.47262
fis-M2-1-3	4.07509	4.0934
marR-M2-1-1	2.90412	3.10207
lpcA-M2-1-1	1.41045	2.07855
acrA-M2-1-2	1.41045	-0.795597
marR-M2-1-3	2.90412	2.3694
tolC-M2-1-1	1.41045	0.0619499
tolC-M2-1-2	1.41045	-0.652454
dnaK-M2-1-2	2.90412	1.73744
recA-M2-1-1	2.9532	3.32504
lpcA-M2-1-2	1.41045	1.1503
astC-M2-2-3	3.68919	4.79574
astC-M2-2-1	4.12417	4.66483
tufA-M2-2-3	4.07509	5.25212
tufA-M2-2-1	3.0164	4.00111
ompR-M2-3-3	3.0164	1.98196
lacA-M2-3-1	4.76295	5.02381
lacA-M2-3-2	4.76295	4.67324
tktA-M2-3-1	2.96732	3.08826
ompR-M2-3-2	3.0164	1.28136
tktA-M2-3-3	2.58142	3.29167
hslU-M2-4-2	2.9532	4.16708
cspE-M2-4-2	3.68919	4.16495
lon-M2-4-1	3.0164	2.98036
lacA-M2-4-1	4.81204	4.85605
hslU-M2-4-1	4.12417	4.61684
hslU-M2-4-3	4.12417	3.55368
tatC-M2-4-1	1.84543	1.36198
dedD-M2-4-2	2.58142	1.96585
tatC-M2-4-2	3.0164	3.21972
lacA-M2-4-2	4.76295	4.38632
htpG-M2-4-1	4.76295	4.63218
cspE-M2-4-1	3.68919	4.24555
htpG-M2-4-2	3.70427	4.27161
mdtC-M2-4-3	4.07509	4.32529
htpG-M2-4-3	4.37705	4.5948
kdpE-M2-4-2	4.07509	5.20337
dedD-M2-4-3	3.0164	2.27532
kdpE-M2-4-3	3.70427	4.32941
cspE-M2-4-3	4.76295	5.62289
kdpE-M2-4-1	4.51008	4.93074
lon-M2-4-2	1.84543	3.23805
lpxM-M3-1-1	4.81204	4.74945
marR-M3-1-1	3.59199	4.45387
hslU-M3-1-1	2.90412	2.08627
lon-M3-1-2	3.70427	3.07421
acrA-M3-1-3	1.41045	-0.0781068
galT-M3-1-1	4.12417	4.08676
fis-M3-1-2	4.76295	3.55943
decR-M3-1-2	4.07509	5.16604
ompF-M3-1-1	4.76295	4.23949
marR-M3-1-2	2.51822	2.62107
mdtC-M3-1-3	3.64107	4.48785
galT-M3-1-2	4.37705	5.35384
lpxM-M3-1-2	4.76295	4.84303
hslU-M3-1-2	3.68919	4.42046
decR-M3-1-3	4.07509	5.71666
recA-M3-1-1	4.12417	3.72584
marA-M3-1-2	2.90412	2.75665
lpcA-M3-1-1	3.0164	2.03459
mdtC-M3-1-1	3.26928	5.01303
lacA-M3-1-3	4.76295	5.37679
marA-M3-1-3	1.79635	1.81202
fis-M3-1-1	4.76295	3.061
acrR-M3-1-2	1.79635	3.02809
dnaK-M3-1-3	4.07509	1.45943
ompF-M3-1-3	4.76295	3.1975
recA-M3-1-2	2.9532	3.94866
marR-M3-2-1	4.02697	2.76735
mdtC-M3-2-2	2.90412	2.02288
lon-M3-2-2	3.26928	2.93185
lacA-M3-2-3	4.81204	3.79691
dnaK-M3-2-1	2.90412	1.73536
tatC-M3-2-3	3.0164	2.51263
tolC-M3-2-2	1.41045	0.566519
htpG-M3-2-2	3.70427	4.6542
lon-M3-2-3	3.70427	4.2799
acrR-M3-2-1	2.96732	2.96356
lpxM-M3-2-2	4.76295	4.47884
fis-M3-2-3	3.68919	1.94845
dnaJ-M3-2-2	4.37705	4.25173
lpxM-M3-2-3	4.37705	3.39228
lpcA-M3-2-1	2.58142	0.828774
mdtC-M3-2-1	1.84543	3.95208
lacA-M3-2-2	4.12417	2.77142
marA-M3-2-3	1.79635	1.26883
acrR-M3-2-2	2.96732	3.01297
galT-M3-2-3	4.76295	4.2804
decR-M3-2-1	4.51008	4.5826
lpxM-M3-3-1	4.12417	4.12485
marR-M3-3-1	3.59199	4.35676
mdtC-M3-3-2	3.68919	3.68024
dnaK-M3-3-1	4.07509	2.37493
dnaJ-M3-3-1	4.12417	3.89597
decR-M3-3-2	2.96732	5.50473
tatC-M3-3-3	3.0164	1.94117
lacA-M3-3-1	4.12417	4.39078
ompF-M3-3-1	2.51822	3.0095
marR-M3-3-2	3.64107	3.58634
htpG-M3-3-2	4.76295	4.76437
lon-M3-3-3	3.65518	3.39049
lpxM-M3-3-2	3.68919	3.19493
hslU-M3-3-2	3.68919	4.21563
fis-M3-3-3	2.96732	2.68374
decR-M3-3-3	4.07509	5.04219
recA-M3-3-1	2.58142	3.48764
dnaK-M3-3-2	2.90412	1.57861
dnaJ-M3-3-2	3.68919	3.63985
lpcA-M3-3-1	2.58142	1.64729
marA-M3-3-3	2.51822	3.14949
fis-M3-3-1	1.79635	2.10377
galT-M3-3-3	2.9532	4.01054
dnaK-M3-3-3	2.51822	1.86994
lpxM-M3-4-1	2.58142	3.27307
lpcA-M3-4-2	3.0164	1.81951
lon-M3-4-2	3.70427	4.18005
marA-M3-4-1	1.41045	3.74276
dnaJ-M3-4-1	4.76295	3.96594
recA-M3-4-3	1.41045	1.3246
lacA-M3-4-1	4.76295	4.35106
htpG-M3-4-2	4.76295	5.36976
mdtC-M3-4-3	3.68919	4.2641
acrR-M3-4-1	1.79635	2.93123
galT-M3-4-2	4.76295	4.581
hslU-M3-4-2	3.68919	4.26421
fis-M3-4-3	1.41045	1.85556
tatC-M3-4-1	4.12417	2.8015
marA-M3-4-2	2.51822	2.42068
lpxM-M3-4-3	4.76295	4.63852
marR-M3-4-3	3.59199	4.369
lacA-M3-4-2	4.81204	5.24604
ompF-M3-4-2	3.59199	3.98879
tolC-M3-4-1	1.41045	-0.227971
decR-M3-4-1	4.07509	5.70201
htpG-M3-4-1	4.12417	4.45983
lacA-M3-4-3	4.76295	5.38703

## Sheet: Fig6b
strain
ΔtolC ancestral	tetracycline concentration (µg ml-1)	0.001	0.0015	0.003	0.005	0.01	0.02	0.03	0.05	0.1	0.2	0.4	0.7
ΔtolC ancestral	growth rate (h-1)	1.46964	1.55154	1.60068	1.54844	1.53318	1.52203	1.40387	0.945045	0.754979	0.211822	0.0777014	0.0404277
ΔlacA ancestral	tetracycline concentration (µg ml-1)	0.001	0.005	0.01	0.02	0.03	0.05	0.1	0.2	0.4	0.7	1	2
ΔlacA ancestral	growth rate (h-1)	1.58511	1.70303	2.13806	1.65872	1.64805	1.60649	1.43044	1.43054	0.606866	0.232617	0.150307	0.0671246
evolved ΔlacA with tolC deleted	tetracycline concentration (µg ml-1)	0.001	0.0015	0.003	0.005	0.01	0.02	0.03	0.05	0.1	0.2	0.4	0.7
evolved ΔlacA with tolC deleted	growth rate (h-1)	1.45199	1.52976	1.49409	1.46141	1.4769	1.51423	1.46516	1.49783	1.55098	1.05231	0.415255	0.0863223
evolved ΔlacA	tetracycline concentration (µg ml-1)	0.001	0.2	0.4	0.7	1	2	4	8	15	28	50	94
evolved ΔlacA	growth rate (h-1)	1.4188	1.5192	1.56087	1.4226	1.59352	1.62924	1.22888	1.21533	1.05566	0.350019	0.430504	0

## Sheet: Fig6c
ancestral	ΔlacA	initial IC50s from M2 and M3	0.508	0.604	0.508	0.508	0.567	0.508	0.5725	0.5505	0.5615	0.531	0.5475	0.487	0.5755	0.589	0.508	0.5615	0.5735	0.5715	0.583	0.627333	0.612667	0.619333	0.60625	0.606	0.622	0.5675	0.588667	0.589	0.593	0.614667	0.640333	0.663333	0.3855	0.508	0.479	0.4255	0.5205	0.50475	0.47775	0.5365	0.133	0.1405	0.101333	0.1125	0.551	1.0155	0.935
	ΔdnaK	initial IC50s from M2 and M3	0.3855	0.508	0.479	0.4255	0.5205	0.50475	0.47775	0.5365
	ΔtolC	initial IC50s from M2 and M3	0.133	0.1405	0.101333	0.1125
	ΔlpcA	initial IC50s from M2 and M3	0.551	1.0155	0.935	0.762	0.8495	0.627	0.806	1.205	1.011
evolved ΔlacA	lacA-M3-1-3	IC50s from dose response curve	13.829	18.4049	19.6939	15.7139	19.2563	15.5561
	lacA-M3-2-2	IC50s from dose response curve	10.1218	12.7208	12.5915	10.8718	10.1628	10.6719
	lacA-M3-2-3	IC50s from dose response curve	16.8607	22.0183
gene deletions on evolved backgrounds	ΔdnaK on lacA-M3-1-3 background	IC50s from dose response curve	1.80175	1.80787
	ΔdnaK on lacA-M3-2-2 background	IC50s from dose response curve	6.79392	5.73737
	ΔdnaK on lacA-M3-2-3 background	IC50s from dose response curve	1.32926	1.06441
	ΔtolC on lacA-M3-1-3 background	IC50s from dose response curve	0.281618	0.235024
	ΔtolC on lacA-M3-2-2 background	IC50s from dose response curve	0.188251	0.222501
	ΔtolC on lacA-M3-2-3 background	IC50s from dose response curve	0.150676	0.202463
	ΔlpcA on lacA-M3-1-3 background	IC50s from dose response curve	1.44347	0.600916
	ΔlpcA on lacA-M3-2-2 background	IC50s from dose response curve	2.84625	1.59215
[truncated: 36 more columns]

## Sheet: AllIC50sovertime
This data was used to produce plots on Figures 2c,3a,4,5 and Supplementary Figures 5b and 6b
experiment label is (deletion strain)-(experiment)-(plate)-(repeat on plate)
dilution times are given in hours from beginning of experiment
concentrations are given in µg ml-1 and correspond to the estimated IC50
acrA-M2-1-1-dilution times	6.76972	11.0592	34.4572	38.9361	44.3775	48.7567	53.1753	84.0281	93.5408	120.639	125.151	134.152	145.515	160.619	165.055	169.489	174.249	179.15	183.541	187.93
acrA-M2-1-1-concentrations	0.15	0.158	0.097	0.076	0.09	0.128	0.11	0.191	0.446	0.837	0.635	1.763	1.282	1.726	2.186	2.296	2.113	2.013	3.173	3.445
acrA-M2-1-2-dilution times	6.76972	11.0592	25.5119	34.4572	38.9361	44.3775	48.7567	53.1753	57.6019	75.1239	84.0281	116.188	120.639	125.151	129.651	134.152	141.145	165.055	169.489	174.249	187.93
acrA-M2-1-2-concentrations	0.15	0.153	0.2	0.078	0.058	0.082	0.092	0.098	0.103	0.228	0.048	0.15	0.146	0.103	0.115	0.152	0.107	0.15	0.13	0.026	0.15
acrA-M3-1-3-dilution times	4.94111	9.26556	13.6347	18.825	23.4225	27.7983	32.185	36.6667	41.6558	46.1961	50.6861	55.1714	59.6564	65.2381	69.8903	74.3764	78.8539	83.2283	88.4167	92.9161	97.3994	102.351	106.882	111.411	122.968	137.09	141.588	146.088	155.786	160.322	164.841	169.364	173.886	178.408	183.181	192.149	196.645	201.159
acrA-M3-1-3-concentrations	0.15	0.158	0.12	0.076	0.081	0.111	0.127	0.147	0.148	0.118	0.087	0.076	0.085	0.098	0.096	0.075	0.083	0.089	0.098	0.113	0.11	0.115	0.129	0.149	0.035	0.15	0.128	0.098	0.182	0.13	0.103	0.126	0.122	0.124	0.118	0.225	0.205	0.157
acrA-M3-1-1-dilution times	4.94111	9.26556	13.6347	18.825	23.4225	32.185	36.6667	41.6558	46.1961	50.6861	55.1714	59.6564	65.2381	69.8903	74.3764	78.8539	83.2283	88.4167	92.9161	97.3994	102.351	106.882	111.411
acrA-M3-1-1-concentrations	0.15	0.142	0.115	0.087	0.094	0.113	0.157	0.161	0.128	0.099	0.078	0.076	0.096	0.09	0.091	0.085	0.078	0.084	0.125	0.164	0.184	0.207	0.277
acrA-M3-1-2-dilution times	4.94111	9.26556	13.6347	32.185	36.6667	41.6558	46.1961	55.1714	59.6564	78.8539	83.2283	92.9161	97.3994	102.351	118.418	122.968	127.526	132.519	137.09	141.588	146.088	151.264	155.786	164.841	173.886	196.645
acrA-M3-1-2-concentrations	0.15	0.156	0.118	2.26	1.859	1.303	1.077	3.049	4.531	1.738	1.501	7.748	7.018	4.464	12.427	9.892	7.687	7.143	8.783	7.929	7.674	8.438	10.032	31.286	9.964	9.185
acrA-M3-2-1-dilution times	5.26361	9.59139	14.0231	37.2097	70.2514	79.2167	83.6125	88.7414	97.7211	102.683	107.214	111.741	119.265	123.814	128.391	133.337	137.924	142.424	152.105	156.624	165.681	170.203	174.726	188.497	192.981	197.478	201.998
acrA-M3-2-1-concentrations	0.15	0.142	0.109	1.068	0.889	3.829	2.891	3.03	4.645	3.493	3.56	5.205	6.27	6.764	7.973	8.726	7.829	7.461	7.473	9.353	27.809	19.838	18.112	39.973	29.105	21.502	21.869
acrA-M3-3-3-dilution times	10.0394	14.5256	19.7836	24.2133	37.7003	42.5103	47.0519	51.5311	56.015	66.2369	70.7347	75.2178	79.7017	84.1206	89.1886	93.6831	98.1636	107.667	120.236	124.785	129.381	134.278	138.882	143.382	147.979	153.07	157.589	162.126	166.648	171.17	175.693	180.328	184.965	189.451	193.941	198.438	202.968
acrA-M3-3-3-concentrations	0.15	0.17	0.121	0.078	0.416	0.654	0.614	0.534	0.529	1.38	2.005	1.791	1.791	1.19	1.282	1.502	2.153	5.643	5.705	5.214	5.177	5.709	5.873	5.822	5.863	6.393	6.978	7.428	9.722	8.629	8.032	7.807	10.624	8.232	6.085	6.48	7.544
acrA-M3-3-1-dilution times	10.0394	14.5256	19.7836	24.2133	37.7003	42.5103	51.5311	56.015	60.6	70.7347	75.2178	79.7017	84.1206	93.6831	98.1636	120.236	124.785	129.381	134.278	138.882	147.979	153.07	157.589	166.648	171.17	175.693	198.438	202.968
acrA-M3-3-1-concentrations	0.15	0.187	0.123	0.083	0.76	0.784	0.644	0.589	0.558	1.191	1.783	1.783	1.523	1.616	2.484	5.322	5.975	6.398	5.387	5.619	6.439	6.52	6.448	12.845	10.116	7.301	7.872	8.896
acrA-M3-4-1-dilution times	10.4961	15.0906	20.2636	33.4444	38.2325	42.9928	47.5272	52.01	61.1047	66.7228	75.695	79.8961	89.6731	94.1628	98.6419	108.158	112.684	121.237	125.789	130.404	135.251	139.869	144.369	149.015	154.062	158.581	167.64	181.373	190.435	194.928	199.426	203.961
acrA-M3-4-1-concentrations	0.15	0.173	0.111	1.159	1.652	1.519	0.968	0.856	3.474	4.003	4.031	2.744	4.358	6.524	7.652	8.76	9.123	7.217	5.85	8.265	8.957	8.651	8.436	6.764	6.691	6.581	15.602	5.313	16.376	11.614	9.133	10.895
acrA-M3-4-2-dilution times	10.4961	15.0906	20.2636	24.6683	29.0481	33.4444	38.2325	42.9928	47.5272	52.01	56.4931	61.1047	66.7228	71.2142	75.695	79.8961	84.6725	89.6731	94.1628
acrA-M3-4-2-concentrations	0.15	0.177	0.121	0.087	0.088	0.137	0.159	0.155	0.117	0.093	0.086	0.099	0.09	0.084	0.089	0.085	0.082	0.089	0.097
acrA-M4-1-3-dilution times	6.81917	11.2669	15.7131	20.6103	25.0111	29.4431	49.4667	53.8994	58.3592	62.8647	67.3881	72.4361	76.9717	81.5108	86.045	90.6142	95.1847
acrA-M4-1-3-concentrations	0.5	0.525	0.438	0.362	0.338	0.332	0.324	0.403	0.389	0.434	0.419	0.37	0.351	0.346	0.319	0.335	0.388
acrB-M4-3-1-dilution times	7.79389	12.2447	16.7186	21.5611	25.9758	30.4053	50.4286	54.8914	59.3625	63.8742	68.4953	73.4483	77.9875	82.5242	87.0633	91.6444	96.3119	113.569	118.877
acrB-M4-3-1-concentrations	0.5	0.5	0.42	0.352	0.343	0.307	0.347	0.411	0.366	0.358	0.376	0.366	0.319	0.294	0.286	0.374	0.37	0.296	0.255
acrB-M4-3-2-dilution times	7.79389	12.2447	16.7186	21.5611	25.9758	30.4053	50.4286	54.8914	59.3625	63.8742	68.4953	73.4483	77.9875	82.5242	87.0633	91.6444	96.3119	118.877	123.397	135.769	152.303	156.835	161.339	165.836	170.429	179.832	184.35	188.834	193.32	197.842	203.116	207.608	212.086	216.593	221.087	225.584
acrB-M4-3-2-concentrations	0.5	0.464	0.482	0.395	0.349	0.336	0.367	0.505	0.474	0.504	0.546	0.449	0.447	0.424	0.377	0.304	0.326	0.858	0.717	0.809	0.871	0.745	0.676	0.632	0.637	1.173	1.095	0.92	0.848	0.797	0.735	0.865	0.941	0.953	0.845	0.82
acrB-M4-3-3-dilution times	7.79389	12.2447	16.7186	21.5611	25.9758	30.4053	50.4286	54.8914	59.3625	63.8742	68.4953	73.4483	77.9875	82.5242	87.0633	91.6444	96.3119	113.569	118.877
acrB-M4-3-3-concentrations	0.5	0.488	0.431	0.322	0.323	0.322	0.367	0.432	0.403	0.382	0.351	0.328	0.3	0.365	0.38	0.326	0.309	0.413	0.436
acrE-M3-1-1-dilution times	9.26556	13.6347	18.825	23.4225	27.7983	32.185	41.6558	46.1961	50.6861	55.1714	59.6564	65.2381	69.8903	74.3764	78.8539	83.2283	92.9161	97.3994	102.351	106.882	118.418	122.968	127.526	132.519	137.09	141.588	146.088	151.264	155.786	164.841	169.364	173.886	178.408	187.668	192.149	196.645	201.159
acrE-M3-1-1-concentrations	0.508	0.541	0.543	0.539	0.604	0.622	1.434	1.855	1.823	1.774	1.869	1.835	1.434	1.341	1.715	2.223	7.297	5.001	3.75	3.855	9.84	6.684	5.27	5.893	7.489	7.409	7.182	8.436	9.072	13.687	9.936	7.961	8.591	19.171	17.216	15.325	15.597
acrE-M3-1-2-dilution times	9.26556	13.6347	18.825	23.4225	27.7983	32.185	46.1961	50.6861	55.1714	59.6564	69.8903	74.3764	78.8539	83.2283	92.9161	102.351	106.882	118.418	122.968	127.526	137.09	141.588	146.088	151.264	155.786	164.841	169.364	173.886	178.408	187.668	192.149	196.645	201.159
acrE-M3-1-2-concentrations	0.508	0.587	0.614	0.624	0.68	0.704	3.755	3.356	2.444	1.94	3.995	3.158	2.624	4.062	15.514	5.157	3.71	12.822	8.931	5.873	7.774	8.43	8.08	7.127	6.699	15.62	11.726	8.302	8.034	21.06	16.837	13.14	13.629
acrE-M3-2-1-dilution times	14.0231	46.5672	51.0492	55.5325	60.0658	65.7456	70.2514	88.7414	93.2392	97.7211	102.683	107.214	119.265	123.814	128.391	133.337	137.924	142.424	146.971	152.105	156.624	161.161	165.681	170.203	174.726	192.981	197.478	201.998
acrE-M3-2-1-concentrations	0.447	1.524	1.915	1.891	1.745	1.663	1.214	4.633	4.905	4.193	3.684	4.216	4.495	6.143	6.214	7.098	9.367	10.654	9.773	9.863	11.522	10.162	15.118	13.75	12.04	21.315	15.561	12.687
acrE-M3-2-2-dilution times	14.0231	23.7558	37.2097	42.0228	46.5672	51.0492	55.5325	60.0658	65.7456	70.2514	74.7364	93.2392	97.7211	102.683	107.214	119.265	123.814	128.391	133.337	137.924	142.424	146.971	152.105	156.624	161.161	165.681	170.203	174.726	197.478	201.998
acrE-M3-2-2-concentrations	0.508	0.557	0.613	0.73	0.678	0.693	0.819	1.11	1.255	1.14	1.1	7.328	5.243	3.533	3.722	4.296	5.098	5.713	7.136	8.577	9.447	8.282	8.484	9.226	9.365	13.864	10.771	9.127	5.345	4.1
acrE-M3-3-1-dilution times	14.5256	19.7836	24.2133	28.5928	32.9892	37.7003	42.5103	47.0519	51.5311	56.015	60.6	66.2369	75.2178	89.1886	93.6831	98.1636	103.136	107.667	120.236	124.785	129.381	134.278	138.882	143.382	147.979	153.07	157.589	166.648	171.17	175.693	184.965	198.438
acrE-M3-3-1-concentrations	0.508	0.526	0.565	0.584	0.626	0.656	0.662	0.655	0.627	0.756	0.87	0.881	0.756	3.486	3.754	3.154	2.799	3.13	5.453	5.808	7.006	7.537	7.39	6.822	6.004	5.124	7.587	12.244	8.759	7.189	30.994	8.228
acrE-M3-3-2-dilution times	14.5256	19.7836	24.2133	28.5928	32.9892	56.015	60.6	66.2369	70.7347	75.2178	84.1206	89.1886	93.6831	98.1636	103.136	107.667	120.236	124.785	129.381	134.278	138.882	143.382	153.07	157.589	175.693	184.965	193.941	198.438	202.968
acrE-M3-3-2-concentrations	0.508	0.613	0.645	0.693	0.744	1.856	1.437	1.46	1.435	1.632	2.907	4.321	5.457	5.395	5.821	6.619	6.706	7.437	7.833	7.268	7.848	8.08	7.732	10.343	7.309	19.097	13.676	9.491	8.255
acrE-M3-4-1-dilution times	15.0906	20.2636	24.6683	29.0481	33.4444	38.2325	42.9928	52.01	56.4931	61.1047	66.7228	71.2142	75.695	79.8961	84.6725	89.6731	98.6419	103.629	108.158	112.684	121.237	125.789	130.404	135.251	139.869	144.369	149.015	154.062	158.581	163.116	167.64	172.161	176.684	185.949	190.435	194.928	199.426	203.961
acrE-M3-4-1-concentrations	0.508	0.641	0.646	0.547	0.545	0.603	0.687	1.782	2.105	2.103	1.78	1.56	1.375	1.935	3.042	4.139	4.386	4.201	4.409	4.531	6.321	5.787	5.647	6.844	8.371	8.853	7.905	7.457	8.647	8.582	12.372	10.348	8.504	14.098	15.153	13.527	13.656	13.869
acrE-M3-4-2-dilution times	15.0906	20.2636	24.6683	29.0481	33.4444	38.2325	47.5272	52.01	56.4931	61.1047	71.2142	75.695	84.6725	89.6731	94.1628	98.6419	103.629	108.158	121.237	125.789	130.404	135.251	139.869	144.369	149.015	154.062	158.581	163.116	167.64	172.161	176.684	185.949	194.928	199.426	203.961
acrE-M3-4-2-concentrations	0.508	0.649	0.663	0.64	0.682	0.694	1.55	2.375	2.39	2.131	2.961	2.217	5.583	5.292	4.891	4.499	4.3	4.791	12.637	10.871	7.714	6.142	7.755	11.195	11.811	11.359	10.851	11.752	17.092	14.915	14.678	38.864	21.628	18.59	17.821
acrR-M2-1-1-dilution times	6.76972	20.3439	25.5119	30.0133	34.4572	38.9361	44.3775	48.7567	53.1753	57.6019	79.5739	84.0281	88.5108	93.5408	120.639	125.151	129.651	134.152	141.145	145.515	160.619	165.055	169.489	174.249	179.15	183.541	187.93
acrR-M2-1-1-concentrations	0.15	0.397	0.53	0.454	0.449	0.546	0.859	1.057	1.113	1.032	2.366	1.627	1.059	0.959	2.457	2.014	1.978	2.25	2.245	2.138	1.237	1.519	1.574	1.659	1.674	2.28	2.327
acrR-M2-1-2-dilution times	20.3439	25.5119	30.0133	34.4572	44.3775	48.7567	53.1753	57.6019	75.1239	88.5108	93.5408	97.9256	120.639	125.151	129.651	134.152	141.145	145.515	160.619	165.055	169.489	179.15	183.541	187.93
acrR-M2-1-2-concentrations	0.455	0.528	0.463	0.511	0.932	1.158	1.192	0.873	2.956	0.559	0.755	1.207	3.345	2.648	2.318	2.291	2.379	2.417	2.363	2.668	3.596	8.536	9.453	7.711
acrR-M3-1-2-dilution times	4.94111	9.26556	13.6347	18.825	23.4225	27.7983	32.185	36.6667	41.6558	46.1961	50.6861	55.1714	59.6564	65.2381	69.8903	74.3764	78.8539	83.2283	88.4167	92.9161	97.3994	102.351	106.882	118.418	122.968	127.526	132.519	137.09	141.588	146.088	151.264	155.786	160.322	164.841	169.364	173.886	178.408	183.181	187.668	192.149	196.645	201.159
acrR-M3-1-2-concentrations	0.15	0.237	0.377	0.443	0.456	0.503	0.569	0.652	0.78	0.918	1.02	1.037	1.133	1.158	1.094	0.932	0.913	0.974	1.108	1.334	1.525	2.353	2.421	1.928	2.491	2.207	1.799	1.722	1.677	1.922	2.247	1.923	1.837	2.059	2.345	2.799	2.948	2.96	3.089	3.31	2.521	2.35
acrR-M3-2-1-dilution times	9.59139	14.0231	23.7558	28.1344	32.5294	37.2097	42.0228	46.5672	51.0492	55.5325	60.0658	65.7456	70.2514	74.7364	79.2167	93.2392	97.7211	102.683	107.214	123.814	128.391	133.337	137.924	142.424	146.971	152.105	156.624	161.161	165.681	170.203	174.726	179.309	184.008	188.497	192.981	197.478	201.998
acrR-M3-2-1-concentrations	0.287	0.327	0.372	0.465	0.448	0.504	0.671	0.697	0.853	1.011	1.179	1.071	0.854	0.801	0.974	1.736	2.263	2.223	2.193	1.886	1.877	1.937	1.944	2.117	2.044	2.197	1.807	1.73	2	2.177	2.598	2.66	3.013	3.009	3.58	2.988	3.173
acrR-M3-2-2-dilution times	9.59139	14.0231	23.7558	28.1344	32.5294	37.2097	42.0228	46.5672	51.0492	55.5325	60.0658	65.7456	70.2514	74.7364	79.2167	83.6125	88.7414	93.2392	97.7211	102.683	107.214	119.265	123.814	128.391	133.337	137.924	142.424	146.971	152.105	156.624	161.161	165.681	170.203	174.726	179.309	184.008	188.497	192.981	197.478	201.998
acrR-M3-2-2-concentrations	0.262	0.336	0.371	0.444	0.465	0.546	0.731	0.826	1.028	1.09	1.073	1.088	0.911	0.802	0.859	0.819	0.93	1.216	1.297	1.448	1.805	2.059	1.939	1.825	1.884	1.897	1.951	1.753	1.801	1.565	1.302	1.493	1.871	2.395	2.747	3.128	3.403	2.963	3.023	3.525
acrR-M3-3-3-dilution times	14.5256	19.7836	24.2133	28.5928	32.9892	37.7003	42.5103	47.0519	51.5311	56.015	60.6	66.2369	70.7347	75.2178	79.7017	84.1206	89.1886	98.1636	103.136	107.667	112.195	120.236	124.785	129.381	134.278	138.882	143.382	147.979	153.07	157.589	162.126	166.648	171.17	175.693	180.328	184.965	189.451	193.941	198.438	202.968
acrR-M3-3-3-concentrations	0.316	0.425	0.48	0.517	0.534	0.532	0.52	0.526	0.629	0.767	1.008	1.037	0.982	0.834	0.834	0.712	0.748	0.984	1.012	1.124	1.315	1.228	0.893	0.714	0.821	0.85	1.152	1.088	1.291	1.157	1.002	1.028	1.272	1.368	1.689	1.592	1.749	1.72	1.882	1.975
acrR-M3-4-1-dilution times	15.0906	20.2636	24.6683	29.0481	33.4444	38.2325	42.9928	52.01	56.4931	61.1047	66.7228	71.2142	79.8961	84.6725	89.6731	94.1628	98.6419	103.629	108.158	112.684	125.789	130.404	135.251	139.869	144.369	149.015	154.062	158.581	163.116	167.64	172.161	176.684	181.373	185.949	190.435	194.928	199.426	203.961
acrR-M3-4-1-concentrations	0.289	0.388	0.435	0.487	0.505	0.536	0.595	0.583	0.907	1.155	1.267	0.999	0.756	0.777	1.093	1.201	1.335	1.413	1.553	2.13	0.969	0.869	1.094	1.234	1.58	1.819	1.694	1.465	1.445	1.885	2.182	2.708	2.992	3.148	3.372	2.859	3.019	3.555
acrR-M4-1-1-dilution times	11.2669	15.7131	20.6103	25.0111	29.4431	49.4667	53.8994	58.3592	62.8647	67.3881	72.4361	76.9717	81.5108	86.045	90.6142	95.1847	112.446	122.396	134.724	139.464	146.559	151.301	155.861	160.367	164.865	169.362	174.261	178.83	183.382	187.867	192.354	196.839	202.14	206.641	211.121	215.598	220.116	224.612	229.108
acrR-M4-1-1-concentrations	0.851	1.038	1.139	1.182	1.214	1.209	1.649	1.817	2.114	2.25	2.29	2.385	2.284	2.374	2.446	2.508	2.476	1.841	1.888	2.536	2.521	2.479	3.097	3.576	3.98	4.367	4.463	5.093	5.52	6.149	6.522	6.755	6.697	6.834	5.975	6.598	7.009	7.588	7.961
acrR-M4-1-2-dilution times	11.2669	15.7131	20.6103	25.0111	29.4431	49.4667	53.8994	58.3592	62.8647	67.3881	72.4361	76.9717	81.5108	86.045	90.6142	95.1847	112.446	117.876	122.396	134.724	139.464	146.559	151.301	155.861	160.367	164.865	169.362	174.261	178.83	183.382	187.867	192.354	196.839	202.14	206.641	211.121	215.598	220.116	224.612	229.108
acrR-M4-1-2-concentrations	0.972	1.099	1.188	1.22	1.305	1.267	1.633	1.916	2.089	2.046	2.177	2.383	2.385	2.458	2.509	2.484	2.451	2.427	2.394	2.381	2.425	2.558	2.346	2.121	2.276	2.993	3.558	3.757	4.253	4.837	5.377	5.779	5.682	5.631	5.822	6.073	5.804	5.957	6.27	6.317
acs-M2-3-2-dilution times	11.9661	24.3781	29.3994	33.6939	37.9997	46.6333	51.8161	56.2722	60.7319	65.2486	70.6114	74.9961	79.4333	105.849	110.289	114.769	119.315	124.221	172.806	198.912	203.386	208.063	212.601	217.058	226.017	236.655
acs-M2-3-2-concentrations	0.253	0.348	0.313	0.345	0.376	0.43	0.627	0.715	0.959	0.951	1.079	0.945	0.905	7.128	4.634	3.456	3.472	3.772	4.605	14.544	14.485	13.179	13.724	16.129	16.908	26.884
acs-M2-3-1-dilution times	7.66	11.9661	24.3781	29.3994	33.6939	37.9997	51.8161	56.2722	60.7319	65.2486	70.6114	74.9961	83.8639	119.315	124.221	158.962	163.352	167.777	172.806	177.001	181.176	194.512	198.912	203.386	208.063	212.601	217.058	221.482	226.017	236.655
acs-M2-3-1-concentrations	0.15	0.221	0.334	0.308	0.405	0.451	1.196	1.229	0.979	0.969	1.015	1.136	3.547	8.072	7.263	23.358	15.774	13.931	16.861	26.401	27.901	52.108	51.354	46.212	41.381	37.88	47.543	41.892	37.78	67.205
acs-M2-3-3-dilution times	11.9661	24.3781	29.3994	33.6939	51.8161	56.2722	60.7319	65.2486	70.6114	83.8639	110.289	114.769	119.315	158.962	163.352	167.777	172.806	177.001	198.912	203.386	208.063	212.601	217.058	221.482	226.017
acs-M2-3-3-concentrations	0.273	0.389	0.354	0.424	2.774	2.679	1.945	1.481	1.303	5.11	8.964	5.713	4.048	24.885	15.61	11.243	9.042	10.977	29.145	34.305	27.429	24.404	31.029	31.288	29.482
acs-M4-3-1-dilution times	12.2447	16.7186	21.5611	25.9758	30.4053	50.4286	59.3625	63.8742	68.4953	73.4483	82.5242	87.0633	91.6444	96.3119	118.877	123.397	147.601	152.303	156.835	161.339	165.836	170.429	175.268	179.832	184.35	188.834	193.32	197.842	203.116	207.608	212.086	216.593	221.087	225.584
acs-M4-3-1-concentrations	0.906	1.051	1.029	1.005	0.959	0.982	1.921	2.573	3.469	3.933	2.301	2.778	3.468	4.586	8.738	11.901	15.934	14.955	16.024	16.238	15.829	15.027	12.858	15.602	18.986	22.473	23.094	21.474	18.381	19.578	20.358	20.072	19.217	21.497
acs-M4-3-2-dilution times	16.7186	21.5611	25.9758	30.4053	59.3625	63.8742	68.4953	73.4483	77.9875	82.5242	87.0633	91.6444	96.3119	113.569	135.769	140.495	152.303	156.835	161.339	165.836	170.429	175.268	179.832	184.35	188.834	193.32	203.116	207.608	212.086	216.593	221.087	225.584
acs-M4-3-2-concentrations	1.462	1.456	1.333	1.16	3.87	4.942	5.496	5.225	4.687	3.682	3.617	3.571	4.015	5.009	14.318	10.158	6.194	5.317	6.641	8.761	10.861	12.622	15.854	17.37	20.035	23.309	45.145	51.725	47.64	44.715	41.039	45.911
acs-M4-3-3-dilution times	12.2447	16.7186	21.5611	25.9758	30.4053	50.4286	54.8914	59.3625	68.4953	73.4483	77.9875	82.5242	87.0633	91.6444	96.3119	118.877	147.601	156.835	161.339	165.836	170.429	175.268	179.832	184.35	188.834	193.32	197.842	203.116	207.608	212.086	216.593	221.087	225.584
acs-M4-3-3-concentrations	1.18	1.409	1.256	1.239	0.931	1.08	1.463	1.463	2.38	2.595	2.644	2.382	2.604	3.038	3.669	10.235	3.725	8.893	10.615	11.472	12.329	15.531	21.433	22.774	23.888	24.408	23.968	22.463	24.551	28.08	31.285	30.63	32.291
adhE-M2-3-2-dilution times	11.9661	24.3781	29.3994	33.6939	37.9997	51.8161	56.2722	60.7319	65.2486	70.6114	74.9961	83.8639	119.315	124.221	158.962	163.352	167.777	172.806	177.001	181.176	198.912	203.386	208.063	212.601	217.058	221.482	226.017	231.489	236.655
adhE-M2-3-2-concentrations	0.508	0.553	0.461	0.485	0.52	1.881	2.997	2.232	2.05	2.096	1.82	6.408	4.538	4.054	19.357	14.018	8.992	6.451	7.737	8.004	13.406	9.418	9.817	11.723	15.62	15.361	14.298	13.141	16.799
adhE-M2-3-1-dilution times	11.9661	24.3781	29.3994	37.9997	51.8161	56.2722	60.7319	65.2486	70.6114	74.9961	79.4333	83.8639	114.769	119.315	124.221	172.806	198.912	203.386	208.063	212.601	217.058	221.482	226.017	231.489	236.655
adhE-M2-3-1-concentrations	0.508	0.56	0.465		0.454	0.651	0.762	1.001	0.964	0.795	0.776	1.049	1.557	1.59	2.403	1.55	7.596	5.832	5.57	5.05	5.298	4.443	3.766	4.559	6.572
adhE-M2-3-3-dilution times	11.9661	24.3781	29.3994	33.6939	37.9997	46.6333	51.8161	56.2722	60.7319	65.2486	70.6114	74.9961	114.769	119.315	124.221	158.962	163.352	167.777	172.806	177.001	181.176	203.386	208.063	212.601	217.058	221.482	226.017
adhE-M2-3-3-concentrations	0.508	0.528	0.495	0.475	0.487	0.451	0.644	0.546	0.664	0.681	0.946	0.759	3.258	3.743	3.509	11.155	9.584	6.379	4.95	5.375	7.712	10.56	8.325	9.702	10.145	9.268	8.721
adhE-M4-3-1-dilution times	12.2447	16.7186	21.5611	25.9758	30.4053	63.8742	68.4953	73.4483	77.9875	82.5242	87.0633	91.6444	96.3119	147.601	152.303	156.835	165.836	170.429	175.268	179.832	184.35	188.834	193.32	197.842	203.116	207.608	212.086	216.593	225.584
adhE-M4-3-1-concentrations	1.249	1.587	1.632	1.39	1.351	9.569	9.947	8.264	6.53	6.255	6.156	6.661	7.021	9.859	7.939	9.422	19.979	22.765	21.726	26.823	31.812	30.938	30.823	27.705	23.227	24.876	27.904	25.451	52.881
adhE-M4-3-2-dilution times	12.2447	16.7186	21.5611	25.9758	30.4053	68.4953	73.4483	77.9875	82.5242	87.0633	91.6444	96.3119	147.601	152.303	156.835	161.339	165.836	170.429	175.268	179.832	184.35	188.834	193.32	197.842	203.116	207.608	212.086	216.593	221.087	225.584
adhE-M4-3-2-concentrations	1.249	1.58	1.532	1.365	1.398	8.702	9.186	7.204	6.411	6.428	6.022	5.92	16.764	18.088	24.256	27.542	27.83	25.601	24.873	25.661	30.373	31.821	30.732	27.813	25.566	28.497	33.34	30.281	30.724	33.034
adhE-M4-3-3-dilution times	12.2447	16.7186	21.5611	25.9758	30.4053	54.8914	59.3625	63.8742	68.4953	73.4483	77.9875	82.5242	87.0633	91.6444	96.3119	113.569	118.877	135.769	147.601	156.835	161.339	165.836	170.429	175.268	179.832	184.35	188.834	193.32	197.842	203.116	207.608	212.086	216.593	221.087	225.584
adhE-M4-3-3-concentrations	1.249	1.612	1.526	1.344	1.311	1.897	2.111	2.095	2.449	2.682	2.462	2.505	2.175	2.755	3.188	3.715	3.782	7.094	5.334	8.456	11.165	14.085	14.698	13.803	17.727	23.629	23.02	21.641	18.31	16.161	18.621	20.493	19.269	18.937	21.735
agaR-M2-3-2-dilution times	11.9661	24.3781	29.3994	33.6939	37.9997	46.6333	51.8161	56.2722	60.7319	65.2486	70.6114	74.9961	79.4333	83.8639	105.849	110.289	114.769	119.315	124.221	163.352	167.777	172.806	177.001	181.176	194.512	198.912	203.386	208.063	212.601	217.058	221.482	226.017
agaR-M2-3-2-concentrations	0.308	0.414	0.389	0.416	0.449	0.482	0.628	0.543	0.568	0.747	1.073	1.496	1.825	1.742	4.09	4.12	4.228	5.019	5.618	12.03	11.672	9.835	10.845	11.11	18.306	15.316	12.984	11.785	12.366	14.439	16.251	18.482
agaR-M2-3-1-dilution times	11.9661	24.3781	29.3994	33.6939	37.9997	46.6333	51.8161	56.2722	65.2486	70.6114	74.9961	79.4333	83.8639	105.849	110.289	114.769	119.315	124.221	163.352	167.777	172.806	177.001	181.176
agaR-M2-3-1-concentrations	0.278	0.402	0.369	0.418	0.468	0.551	0.797	0.609	1.1	1.521	1.463	1.649	1.739	4.715	4.614	4.477	5.271	5.922	13.995	11.681	9.601	10.338	11.064
agaR-M2-3-3-dilution times	11.9661	24.3781	29.3994	33.6939	37.9997	56.2722	60.7319	65.2486	70.6114	74.9961	79.4333	83.8639	105.849	110.289	114.769	119.315	124.221	158.962	163.352	167.777	177.001	181.176	198.912	203.386	208.063	212.601	217.058	221.482	226.017	236.655
agaR-M2-3-3-concentrations	0.319	0.41	0.389	0.421	0.452	1.251	1.507	2.252	2.083	2.006	1.781	1.71	6.887	7.719	6.267	4.979	4.017	12.331	10.449	8.214	12.764	14.565	21.625	16.367	10.574	9.385	10.513	8.662	10.575	23.892
agaR-M4-3-1-dilution times	12.2447	16.7186	21.5611	25.9758	30.4053	50.4286	54.8914	59.3625	63.8742	73.4483	77.9875	82.5242	87.0633	91.6444	96.3119	113.569	118.877	135.769	140.495	147.601	152.303	156.835	161.339	165.836	170.429	175.268	179.832	184.35	188.834	193.32	197.842	203.116	207.608	212.086	216.593	221.087	225.584
agaR-M4-3-1-concentrations	0.886	1.251	1.347	1.364	1.34	1.353	1.444	1.677	2.018	4.04	4.483	4.818	4.799	4.848	4.775	4.889	4.574	6.291	7.47	8.526	9.175	10.6	12.196	12.489	10.888	10.1	12.968	15.788	17.429	18.885	21.462	23.185	26.966	27.358	26.678	25.128	26.708
agaR-M4-3-2-dilution times	16.7186	21.5611	25.9758	30.4053	54.8914	63.8742	68.4953	73.4483	82.5242	87.0633	91.6444	96.3119	140.495	147.601	161.339	165.836	170.429	175.268	179.832	184.35	188.834	193.32	197.842	203.116	207.608	212.086	216.593	221.087	225.584
agaR-M4-3-2-concentrations	1.368	1.494	1.519	1.503	2.232	4.506	5.773	6.342	3.779	4.469	5.299	5.652	12.968	11.968	25.736	35.635	36.083	31.293	30.97	32.232	34.321	37.82	41.124	56.642	78.585	97.02	96.856	81.591	83.712
agaR-M4-3-3-dilution times	16.7186	21.5611	25.9758	30.4053	50.4286	54.8914	59.3625	63.8742	68.4953	73.4483	77.9875	82.5242	87.0633	91.6444	96.3119	113.569	118.877	135.769	140.495	147.601	156.835	161.339	165.836	170.429	175.268	179.832	184.35	188.834	193.32	197.842	203.116	207.608	212.086	216.593	221.087	225.584
agaR-M4-3-3-concentrations	1.41	1.441	1.469	1.389	1.4	1.649	1.696	1.856	2.204	2.881	3.027	2.416	2.977	3.569	3.867	3.771	2.879	3.181	3.758	4.563	7.155	8.296	8.664	8.583	8.158	9.327	11.332	14.507	17.172	18.361	16.547	18.01	18.46	20.084	21.31	24.639
ahpC-M2-1-2-dilution times	11.0592	20.3439	25.5119	30.0133	34.4572	38.9361	44.3775	48.7567	53.1753	79.5739	88.5108	133.1	137.486	142.464	146.969	151.104	168.651	173.079	177.507	188.271
ahpC-M2-1-2-concentrations	0.494	0.465	0.675	0.61	0.93	1.051	1.194	0.882	0.842	6.818	2.73	11.501	7.798	4.994	5.662	6.245	18.327	11.991	8.922	28.717
ahpC-M2-1-1-dilution times	11.0592	20.3439	25.5119	38.9361	44.3775	48.7567	53.1753	75.1239	79.5739	84.0281	88.5108	133.1	142.464	151.104
ahpC-M2-1-1-concentrations	0.304	0.385	0.512	3.223	2.245	1.626	1.432	5.732	7.421	5.213	3.604	13.541	6.35	18.913
ahpC-M2-1-3-dilution times	11.0592	25.5119	44.3775	48.7567	53.1753	75.1239	79.5739	84.0281	88.5108	142.464	146.969	168.651	177.507	183.074	188.271
ahpC-M2-1-3-concentrations	0.45		1.399	1.174	0.917	4.654	3.768	2.487	1.956	3.185	2.3	12.6	4.509	3.591	5.36
ahpC-M2-3-3-dilution times	11.9661	24.3781	37.9997	51.8161	56.2722	65.2486	70.6114	74.9961	79.4333	83.8639	105.849	110.289	114.769	119.315	124.221	167.777	172.806	177.001	181.176	194.512	203.386	208.063	217.058	221.482	226.017
ahpC-M2-3-3-concentrations	0.508	0.481	2.617	1.214	0.933	4.061	6.081	4.665	3.185	2.812	9.718	9.262	7.195	5.195	5.491	7.359	5.921	8.034	9.266	27.865	9.605	8.389	20.28	19.537	14.962
ahpC-M2-3-1-dilution times	11.9661	24.3781	29.3994	46.6333	51.8161	60.7319	65.2486	74.9961	79.4333	83.8639	114.769	119.315	124.221	163.352	167.777	177.001	181.176	194.512	198.912	203.386	208.063	212.601	217.058	221.482	226.017	231.489	236.655
ahpC-M2-3-1-concentrations	0.307	0.427	0.371	2.455	2.536	1.22	1.187	4.197	6.647	5.484	8.098	5.722	6.525	14.109	8.858	13.732	15.751	35.37	29.658	23.674	21.522	20.447	24.035	21.178	20.327	20.619	24.676
ahpC-M2-3-2-dilution times	11.9661	24.3781	29.3994	46.6333	51.8161	56.2722	60.7319	65.2486	70.6114	74.9961	79.4333	83.8639	105.849	119.315	124.221	158.962	163.352	167.777	172.806	177.001	181.176	190.137	198.912	203.386	208.063	217.058	221.482	226.017	231.489	236.655
ahpC-M2-3-2-concentrations	0.508	0.471	0.389	3.559	2.614	1.733	1.247	1.518	2.325	3.512	4.779	4.845	15.137	3.077	2.582	13.483	10.998	7.853	5.884	7.107	7.717	29.894	16.03	10.219	6.898	13.09	13.63	12.132	10.881	17.17
ahpC-M4-1-1-dilution times	11.2669	15.7131	20.6103	25.0111	29.4431	53.8994	58.3592	62.8647	67.3881	72.4361	76.9717	86.045	90.6142	95.1847	117.876	146.559	151.301	155.861	160.367	169.362	174.261	178.83	183.382	187.867	192.354	196.839	202.14	206.641	211.121	215.598	220.116	224.612	229.108
ahpC-M4-1-1-concentrations	1.249	1.5	1.643	1.469	1.591	3.652	4.882	5.058	4.97	4.052	4.361	7.222	9.276	9.8	4.872	24.613	18.341	21.04	22.018	22.008	21.228	27.92	34.219	42.178	52.345	53.57	50.698	65.548	75.093	75.116	72.106	74.059	73.346
ahpC-M4-1-2-dilution times	11.2669	15.7131	20.6103	25.0111	29.4431	58.3592	62.8647	67.3881	72.4361	76.9717	81.5108	86.045	90.6142	95.1847	112.446	117.876	122.396	139.464	146.559	151.301	160.367	164.865	169.362	174.261	178.83	183.382	187.867	192.354	196.839	202.14	206.641	211.121	215.598	220.116
ahpC-M4-1-2-concentrations	0.896	1.142	1.34	1.346	1.505	4.874	6.145	8.701	9.625	8.069	7.3	7.166	7.53	8.11	9.898	11.391	15.937	11.002	9.3	9.2	15.605	20.962	21.374	19.691	22.501	24.535	25.918	26.468	25.589	24.215	24.887	27.213	26.215	26.999
ahpC-M4-1-3-dilution times	11.2669	15.7131	20.6103	25.0111	29.4431	53.8994	62.8647	67.3881	72.4361	76.9717	81.5108	86.045	90.6142	95.1847	112.446	122.396	139.464	146.559	151.301	155.861	160.367	164.865	169.362	178.83	183.382	187.867	192.354	196.839	202.14	206.641	211.121	215.598	220.116
ahpC-M4-1-3-concentrations	1.249	1.372	1.46	1.322	1.432	2.022	4.469	6.101	6.918	7.333	7.623	6.807	6.542	6.125	6.327	15.18	12.537	10.373	12.427	13.843	15.867	17.865	21.772	31.754	36.076	35.585	34.657	33.09	27.427	31.197	32.129	31.904	32.652
amn-M2-2-2-dilution times	22.4358	27.5003	31.8	73.1208	77.5517	81.9797	103.975	108.419	112.893	117.402	122.371	161.663	171.102	179.581	207.961	212.495	216.961	221.388	225.867	231.387	236.569
amn-M2-2-2-concentrations	0.558	0.535	0.54	2.881	2.686	2.029	6.871	7.828	5.475	5.513	6.076	17.543	7.249	11.875	11.629	11.732	18.495	26.824	28.134	26.797	35.95
amn-M2-2-1-dilution times	11.5111	22.4358	27.5003	31.8	44.7119	49.8603	54.3831	58.8353	73.1208	77.5517	81.9797	112.893	117.402	122.371	157.276	166.067	175.354	179.581	198.824	207.961	212.495	216.961	221.388	225.867	231.387	236.569
amn-M2-2-1-concentrations	0.508	0.632	0.578	0.582	1.37	1.918	1.492	1.667	5.442	5.283	4.565	10.192	9.872	12.573	24.551	10.221	15.717	18.732	66.839	23.631	25.586	37.786	39.177	38.869	36.294	47.049
amn-M2-2-3-dilution times	11.5111	22.4358	27.5003	44.7119	49.8603	54.3831	68.7386	73.1208	77.5517	81.9797	103.975	112.893	117.402	122.371	157.276	161.663	166.067	175.354	179.581	198.824	207.961	212.495	216.961	221.388	225.867	231.387	236.569
amn-M2-2-3-concentrations	0.268	0.378	0.455	2.865	2.104	1.533	7.271	8.459	6.953	5.776	16.027	4.879	7.189	10.594	20.858	17.369	12.969	25.865	27.922	57.379	23.579	23.907	29.741	32.914	31.652	29.547	41.449
amn-M4-4-1-dilution times	8.27667	17.2339	22.0303	26.4556	50.9056	55.3706	59.8606	64.3756	69.0458	73.9528	78.4925	83.0278	87.5686	92.1553	96.8717	119.371	136.32	141.007	147.027	151.692	156.214	160.714	165.208	169.857	179.221	183.721	188.206	192.691	197.237	206.977	211.454	215.965	220.462	224.956
amn-M4-4-1-concentrations	3.058	1.584	1.482	1.549	1.557	2.134	1.967	2.332	2.438	2.958	2.824	3.203	3.338	4.487	5.72	9.217	12.83	16.915	15.854	16.85	16.929	15.024	14.72	13.741	25.611	35.227	35.864	33.724	29.568	47.008	57.651	57.527	56.572	52.711
amn-M4-4-2-dilution times	3.83056	8.27667	12.7303	17.2339	22.0303	26.4556	64.3756	69.0458	73.9528	78.4925	83.0278	87.5686	92.1553	96.8717	114.128	119.371	136.32	141.007	147.027	151.692	156.214	160.714	165.208	169.857	174.651	179.221	183.721	188.206	192.691	197.237	202.491	206.977	211.454	215.965	220.462	224.956
amn-M4-4-2-concentrations	2.069	2.55	2.051	1.908	1.878	1.682	7.975	9.608	8.922	6.662	6.19	6.744	8.959	12.205	14.167	10.078	10	13.664	17.56	20.63	22.74	25.509	29.23	29.388	28.375	34.606	44.011	42.016	37.832	33.616	29.97	32.489	34.815	34.192	37.546	39.242
amn-M4-4-3-dilution times	8.27667	17.2339	22.0303	26.4556	55.3706	59.8606	64.3756	69.0458	73.9528	78.4925	83.0278	87.5686	92.1553	96.8717	114.128	119.371	141.007	147.027	151.692	156.214	160.714	165.208	169.857	179.221	183.721	188.206	192.691	197.237	202.491	206.977	211.454	220.462	224.956
amn-M4-4-3-concentrations	3.013	1.438	1.36	1.351	1.876	1.354	1.714	2.088	2.953	3.63	4.375	4.825	5.086	5.028	4.834	4.246	7.602	9.835	10.368	13.133	14.995	14.938	13.893	26.224	34.385	36.96	34.954	31.408	26.519	28.421	30.596	29.998	33.303
ampG-M2-4-2-dilution times	12.4158	16.7597	29.8497	34.1389	38.4642	52.3078	56.7569	61.2253	65.7514	71.0808	84.3458	110.802	115.287	119.876	124.716	163.723	168.206	173.196	177.337	181.468	203.71	208.37	212.904	217.347	221.772	226.362	236.939
ampG-M2-4-2-concentrations	0.508	0.604	0.543	0.522	0.551	3.176	3.014	2.276	1.889	2.24	6.368	14.123	9.593	6.615	6.901	23.002	16.041	10.18	9.945	11.616	7.983	7.782	10.359	15.265	16.466	18.126	19.59
ampG-M2-4-1-dilution times	12.4158	16.7597	29.8497	42.5647	52.3078	56.7569	71.0808	75.4789	79.9136	84.3458	115.287	119.876	159.334	163.723	168.206	173.196	177.337	181.468	199.198	203.71	208.37	212.904	217.347	221.772	226.362	236.939
ampG-M2-4-1-concentrations	0.508	0.636	0.554	2.654	1.472	1.41	5.07	5.094	4.726	4.19	5.342	4.567	12.292	18.858	13.909	8.971	9.265	10.673	14.454	9.243	9.994	12.183	16.086	18.894	22.086	22.065
ampG-M2-4-3-dilution times	12.4158	16.7597	29.8497	34.1389	38.4642	47.1581	52.3078	56.7569	61.2253	65.7514	71.0808	79.9136	84.3458	119.876	124.716	159.334	163.723	168.206	173.196	177.337	181.468	194.798	199.198	203.71	208.37	212.904	217.347	221.772	226.362	236.939
ampG-M2-4-3-concentrations	0.508	0.567	0.524	0.479	0.532	2.017	3.091	2.327	1.539	1.353	1.926	4.031	4.561	4.34	3.858	15.904	11.595	7.417	5.872	7.615	10.732	20.463	15.938	12.013	11.522	11.831	13.217	15.03	15.4	16.512
ampG-M4-2-1-dilution times	11.7561	16.1997	21.0883	25.4942	29.9242	49.9481	54.3978	58.8611	63.37	67.9389	72.9417	77.4797	82.0183	86.5539	91.1286	95.7475	118.375	122.896	135.244	145.838	150.572	155.121	159.626	164.124	168.67	173.537	178.106	182.64	187.126	191.611	196.117	201.403	205.901	210.379	214.859	219.378	223.874	228.369
ampG-M4-2-1-concentrations	1.249	1.608	1.879	1.628	1.647	1.615	1.968	2.208	2.606	3.371	3.685	3.703	3.268	4.203	5.167	6.009	5.982	7.603	9.862	9.862	8.118	7.888	8.855	8.849	10.761	12.827	16.88	19.619	20.979	19.858	21.439	19.762	18.234	19.228	18.797	22.488	23.143	25.356
ampG-M4-2-2-dilution times	11.7561	16.1997	21.0883	25.4942	29.9242	49.9481	54.3978	58.8611	63.37	67.9389	72.9417	77.4797	82.0183	86.5539	91.1286	95.7475	113.003	118.375	122.896	135.244	145.838	150.572	155.121	159.626	164.124	168.67	173.537	182.64	187.126	191.611	196.117	201.403	205.901	210.379	214.859	219.378	223.874	228.369
ampG-M4-2-2-concentrations	1.249	1.544	1.837	1.628	1.699	1.653	1.956	2.27	2.868	3.533	3.894	3.979	4.371	4.856	5.869	7.446	7.715	6.191	8.216	8.737	8.737	7.877	8.422	8.258	9.038	10.016	12.349	22.911	25.179	25.387	24.333	23.795	21.424	21.827	20.747	24.706	29.011	34.818
ampG-M4-2-3-dilution times	11.7561	16.1997	21.0883	25.4942	29.9242	58.8611	63.37	67.9389	72.9417	77.4797	82.0183	86.5539	91.1286	95.7475	113.003	135.244	145.838	150.572	155.121	159.626	164.124	168.67	173.537	178.106	182.64	191.611	196.117	201.403	205.901	210.379	214.859	219.378	223.874	228.369
ampG-M4-2-3-concentrations	1.249	1.4	1.681	1.457	1.531	4.269	5.59	6.534	7.028	6.834	5.269	5.645	5.524	6.118	5.126	20.263	20.263	15.087	14.828	14.003	14.304	15.531	15.896	19.076	24.904	48.251	57.493	60.041	55.564	57.942	54.464	59.798	58.066	58.705
astC-M2-2-3-dilution times	22.4358	27.5003	31.8	36.0933	49.8603	54.3831	58.8353	63.3439	68.7386	77.5517	81.9797	103.975	112.893	117.402	122.371	157.276	161.663	166.067	171.102	175.354	179.581	194.427	198.824	207.961	212.495	216.961	221.388	225.867	236.569
astC-M2-2-3-concentrations	0.649	0.552	0.503	0.548	2.162	2.104	1.764	1.474	1.503	2.601	3.488	12.738	4.56	3.332	3.753	15.196	12.638	8.664	6.653	10.4	13.348	10.856	17.002	8.72	7.871	10.944	12.562	12.192	22.424
astC-M2-2-1-dilution times	11.5111	22.4358	27.5003	31.8	36.0933	54.3831	58.8353	63.3439	68.7386	73.1208	77.5517	81.9797	117.402	122.371	157.276	161.663	166.067	171.102	175.354	179.581	194.427	198.824	203.262	207.961	212.495	225.867	236.569
astC-M2-2-1-concentrations	0.362	0.578	0.545	0.532	0.579	2.713	2.225	1.547	1.41	1.458	1.994	2.3	4.143	3.138	11.917	11.752	7.609	5.719	8.825	12.863	14.032	19.478	15.564	10.461	9.634	13.13	21.874
astC-M4-4-2-dilution times	3.83056	8.27667	12.7303	17.2339	22.0303	26.4556	55.3706	59.8606	64.3756	69.0458	73.9528	78.4925	83.0278	87.5686	92.1553	96.8717	114.128	119.371	136.32	141.007	151.692	156.214	160.714	165.208	169.857	174.651	179.221	183.721	188.206	192.691	197.237	202.491	206.977	211.454	215.965	220.462	224.956
astC-M4-4-2-concentrations	0.971	1.288	1.413	1.471	1.599	1.208	1.848	1.492	1.478	1.57	1.909	2.649	3.651	4.611	5.051	5.635	5.36	5.253	6.564	4.909	7.993	9.151	10.75	13.118	9.26	10.985	14.3	16.424	19.204	19.317	19.746	17.892	17.186	17.831	17.835	19.47	18.96
astC-M4-4-3-dilution times	3.83056	8.27667	12.7303	17.2339	22.0303	26.4556	55.3706	59.8606	64.3756	69.0458	73.9528	78.4925	87.5686	92.1553	96.8717	114.128	119.371	136.32	141.007	147.027	151.692	156.214	160.714	165.208	169.857	174.651	179.221	183.721	188.206	192.691	197.237	202.491	206.977	211.454	215.965	220.462	224.956
astC-M4-4-3-concentrations	0.736	0.93	1.134	1.32	1.346	1.517	1.861	1.564	1.551	1.639	1.815	2.381	4.708	5.88	7.396	7.138	5.435	4.309	4.836	4.202	5.333	6.599	8.699	10.8	13.905	16.425	18.196	18.526	18.903	18.834	19.995	15.622	14.68	16.88	17.699	20.674	22.345
atpF-M2-1-2-dilution times	11.0592	20.3439	30.0133	34.4572	38.9361	44.3775	48.7567	53.1753	79.5739	88.5108	133.1	137.486	142.464	146.969	151.104	173.079	177.507	183.074	188.271
atpF-M2-1-2-concentrations	0.26	0.176	0.298	0.349	0.388	0.425	0.431	0.458	1.639	0.782	1.632	1.755	1.481	1.284	1.176	3.64	3.015	2.884	2.573
atpF-M2-1-1-dilution times	20.3439	25.5119	30.0133	34.4572	38.9361	44.3775	48.7567	53.1753	75.1239	79.5739	84.0281	88.5108	133.1	137.486	142.464	146.969	151.104	177.507	188.271
atpF-M2-1-1-concentrations		0.15	0.191	0.278	0.387	0.477	0.475	0.463	1.99	1.298	1.137	1.533	7.423	5.928	3.785	3.468	4.715	5.1	17.93
atpF-M2-1-3-dilution times	11.0592	20.3439	25.5119	30.0133	34.4572	38.9361	44.3775	48.7567	53.1753	133.1	137.486	142.464	146.969	151.104	173.079	177.507	183.074	188.271
atpF-M2-1-3-concentrations	0.375	0.268	0.32	0.492	0.482	0.448	0.469	0.561	0.581	1.258	1.287	0.872	0.643	0.576	1.988	1.275	0.968	0.768
azoR-M2-4-1-dilution times	12.4158	16.7597	29.8497	38.4642	42.5647	52.3078	56.7569	65.7514	71.0808	75.4789	79.9136	84.3458	110.802	119.876	163.723	168.206	173.196	177.337	181.468	194.798	199.198	203.71	208.37	212.904	217.347	221.772	226.362	236.939
azoR-M2-4-1-concentrations	0.508	0.559	0.489	1.419	1.991	1.048	1.189	4.512	5.56	5.893	5.67	5.611	12.422	4.992	18.404	15.51	9.841	10.781	13.651	29.95	22.818	20.468	24.477	26.592	34.363	32.806	29.306	29.594
azoR-M2-4-3-dilution times	12.4158	16.7597	29.8497	34.1389	52.3078	56.7569	61.2253	65.7514	71.0808	79.9136	84.3458	106.36	115.287	119.876	124.716	173.196	177.337	190.416	203.71	208.37	212.904	217.347	221.772	226.362	236.939
azoR-M2-4-3-concentrations	0.508	0.513	0.517	0.351	1.722	1.274	0.824	0.694	0.587	1.586	2.107	8.647	3.78	2.974	4.397	2.771	1.966	28.852	8.793	8.217	9.984	14.354	13.932	11.345	12.227
azoR-M2-4-2-dilution times	12.4158	16.7597	29.8497	34.1389	52.3078	56.7569	61.2253	65.7514	71.0808	75.4789	79.9136	84.3458	119.876	124.716	168.206	173.196	181.468	194.798	199.198	203.71	208.37	212.904	217.347	221.772	226.362	236.939
azoR-M2-4-2-concentrations	0.508	0.612	0.565	0.49	3.223	3.842	3.548	3.084	3.212	3.525	4.632	5.015	4.249	5.262	6.047	5.049	15.104	43.785	27.626	21.049	25.607	25.018	33.375	32.613	34.528	35.08
azoR-M4-2-1-dilution times	11.7561	16.1997	21.0883	29.9242	54.3978	67.9389	72.9417	77.4797	82.0183	86.5539	91.1286	95.7475	113.003	118.375	122.896	135.244	145.838	150.572	155.121	159.626	164.124	168.67	173.537	178.106	182.64	187.126	191.611	196.117	201.403	205.901	214.859	219.378	223.874	228.369
azoR-M4-2-1-concentrations	1.249	1.672	1.383	0.967	2.078	3.735	4.986	5.391	6.21	5.402	6.081	5.518	5.338	5.714	7.108	8.912	8.912	9.136	10.337	12.85	15.404	16.55	17.521	18.78	15.763	19.529	23.012	28.048	37.932	39.388	57.157	74.949	79.517	87.987
azoR-M4-2-2-dilution times	11.7561	16.1997	21.0883	25.4942	29.9242	54.3978	58.8611	63.37	67.9389	72.9417	77.4797	82.0183	86.5539	91.1286	95.7475	113.003	135.244	145.838	150.572	155.121	159.626	164.124	168.67	173.537	182.64	187.126	191.611	196.117	201.403	205.901	210.379	214.859	219.378	223.874	228.369
azoR-M4-2-2-concentrations	1.249	1.006	1.265	0.907	1.055	1.904	1.71	2.018	1.923	2.23	2.346	3.073	3.551	4.012	4.098	4.077	15.441	15.441	11.636	15.378	14.332	15.556	15.162	17.377	35.754	36.14	35.572	35.225	33.892	32.413	32.791	32.069	32.561	32.411	32.41
azoR-M4-2-3-dilution times	11.7561	16.1997	21.0883	25.4942	29.9242	54.3978	58.8611	63.37	67.9389	72.9417	77.4797	82.0183	86.5539	91.1286	95.7475	113.003	118.375	122.896	150.572	155.121	164.124	168.67	173.537	178.106	182.64	187.126	191.611	196.117	201.403	205.901	210.379	214.859	219.378	223.874	228.369
azoR-M4-2-3-concentrations	1.249	0.971	1.219	0.963	1.205	1.959	1.72	1.795	1.778	1.549	1.641	1.933	2.534	3.436	4.072	4.369	3.776	3.724	3.19	4.032	11.291	14.371	15.541	18.846	19.078	19.109	18.692	19.256	20.236	28.31	32.048	33.837	34.521	34.31	34.402
bolA-M2-2-3-dilution times	11.5111	22.4358	27.5003	77.5517	108.419	112.893	117.402	122.371	161.663	166.067	171.102	175.354	198.824	203.262	207.961	212.495	216.961	221.388	225.867	236.569
bolA-M2-2-3-concentrations	0.508	0.558	0.527		5.14	6.923	8.565	5.525	12.25	12.903	9.931	12.106	21.287	14.326	9.537	10.587	16.84	21.108	18.027	33.002
bolA-M2-2-1-dilution times	31.8	36.0933	63.3439	81.9797	112.893	117.402	122.371	157.276	166.067	171.102	175.354	179.581	194.427	198.824	207.961	212.495	216.961	221.388	225.867	236.569
bolA-M2-2-1-concentrations	0.585	0.51	1.227	7.931	10.262	9.882	8.279	23.238	9.58	7.104	10.323	13.788	15.124	22.625	9.666	9.665	11.966	11.961	10.774	18.706
bolA-M2-2-2-dilution times	11.5111	22.4358	27.5003	31.8	36.0933	49.8603	54.3831	58.8353	63.3439	68.7386	77.5517	81.9797	117.402	175.354	194.427	198.824	203.262	207.961	212.495	216.961	221.388	225.867	231.387	236.569
bolA-M2-2-2-concentrations	0.508	0.675	0.532	0.488	0.513	1.426	1.124	0.725	0.741	1.073	2.605	2.485	1.509	1.183	6.414	6.168	5.359	6.304	7.722	9.659	9.317	9.08	7.372	10.696
bolA-M4-4-1-dilution times	3.83056	8.27667	17.2339	22.0303	26.4556	55.3706	64.3756	69.0458	73.9528	78.4925	83.0278	87.5686	96.8717	114.128	119.371	136.32	141.007	156.214	160.714	165.208	169.857	174.651	179.221	183.721	188.206	192.691	197.237	202.491	206.977	211.454	215.965	220.462	224.956
bolA-M4-4-1-concentrations	2.15	2.914	1.485	1.482	1.474	2.362	3.524	3.233	3.305	2.867	2.915	2.941	5.97	7.045	8.851	8.034	8.557	40.601	42.454	50.184	42.73	48.602	53.597	53.999	57.223	58.272	59.834	62.009	65.77	79.173	84.125	92.243	89.229
bolA-M4-4-2-dilution times	3.83056	12.7303	17.2339	22.0303	26.4556	55.3706	59.8606	64.3756	69.0458	73.9528	78.4925	96.8717	119.371	136.32	147.027	151.692	156.214	160.714	165.208	169.857	174.651	179.221	183.721	188.206	192.691	197.237	202.491	206.977	211.454	215.965	220.462	224.956
bolA-M4-4-2-concentrations	2.804	1.977	1.458	1.609	1.767	3.127	2.934	3.244	3.334	3.489	3.92	19.809	13.14	9.612	24.325	21.066	17.446	20.817	27.222	30.588	29.137	29.222	28.263	33.588	35.368	36.099	29.964	30.215	30.094	35.057	41.957	46.968
bolA-M4-4-3-dilution times	3.83056	8.27667	17.2339	22.0303	26.4556	55.3706	59.8606	64.3756	69.0458	73.9528	78.4925	83.0278	87.5686	92.1553	96.8717	114.128	119.371	136.32	141.007	147.027	151.692	156.214	160.714	165.208	169.857	174.651	179.221	183.721	188.206	192.691	197.237	202.491	206.977	211.454	215.965	220.462	224.956
bolA-M4-4-3-concentrations	2.171	3.013	1.459	1.352	1.553	2.359	2.04	1.935	2.162	2.43	2.417	2.81	3.258	4.138	5.641	6.702	6.398	7.773	7.84	7.213	10.106	14.159	15.324	16.072	14.618	14.243	16.037	18.275	20.308	20.986	20.713	19.33	20.039	24.707	33.392	42.79	44.136
caiC-M2-3-1-dilution times	11.9661	24.3781	29.3994	33.6939	37.9997	51.8161	56.2722	60.7319	65.2486	70.6114	74.9961	79.4333	83.8639	105.849	110.289	114.769	119.315	124.221	167.777	181.176	203.386	208.063	217.058	221.482	226.017	231.489	236.655
caiC-M2-3-1-concentrations	0.508	0.558	0.521	0.518	0.513	1.179	0.859	0.682	0.881	1.045	1.049	1.115	1.61	4.753	4.81	3.579	3.378	3.953	3.689	7.15	7.387	6.743	20.362	15.8	10.869	9.424	14.981
caiC-M2-3-2-dilution times	11.9661	24.3781	29.3994	37.9997	79.4333	83.8639	105.849	110.289	114.769	119.315	167.777	172.806	177.001	181.176	203.386	208.063	217.058	221.482	226.017	231.489	236.655
caiC-M2-3-2-concentrations	0.508	0.532	0.523	2.373	6.582	7.482	15.025	11.145	7.177	5.937	8.712	6.062	8.088	12.696	8.48	6.134	11.4	13.62	11.911	10.273	13.671
caiC-M2-3-3-dilution times	11.9661	24.3781	29.3994	33.6939	46.6333	51.8161	56.2722	60.7319	65.2486	79.4333	83.8639	105.849	114.769	119.315	158.962	167.777	172.806	181.176	194.512	203.386	208.063	217.058	221.482	226.017	236.655
caiC-M2-3-3-concentrations	0.508	0.584	0.493	0.527	2.573	3.098	2.224	1.845	1.888	5.816	5.563	17.097	5.195	3.686	22.612	9.259	6.679	11.407	23.132	12.492	9.518	19.006	19.707	18.672	28.89
caiC-M4-3-1-dilution times	16.7186	21.5611	25.9758	30.4053	59.3625	63.8742	68.4953	73.4483	77.9875	82.5242	87.0633	96.3119	113.569	118.877	123.397	140.495	147.601	161.339	165.836	170.429	175.268	179.832	184.35	188.834	197.842	203.116	207.608	212.086	216.593	221.087	225.584
caiC-M4-3-1-concentrations	1.911	1.887	1.739	1.644	5.34	4.299	5.863	8.33	6.542	4.705	4.409	7.954	10.684	13.48	18.747	13.499	15.674	60.707	69.264	74.103	66.478	77.232	75.382	86.331	146.81	149.81	149.982	149.999	150	150	150
caiC-M4-3-2-dilution times	12.2447	16.7186	21.5611	25.9758	30.4053	59.3625	63.8742	68.4953	73.4483	77.9875	82.5242	87.0633	91.6444	96.3119	113.569	118.877	123.397	135.769	140.495	152.303	161.339	170.429	175.268	179.832	184.35	188.834	193.32	197.842	207.608	212.086	216.593	221.087	225.584
caiC-M4-3-2-concentrations	1.249	1.698	1.753	1.632	1.652	4.666	6.347	6.517	6.082	5.593	5.411	6.155	7.836	10.872	11.804	11.295	13.535	16.579	12.381	11.985	26.122	40.132	42.575	51.492	48.906	51.383	50.414	51.811	90.283	123.519	136.152	131.556	148.157
caiC-M4-3-3-dilution times	12.2447	16.7186	21.5611	25.9758	30.4053	50.4286	63.8742	68.4953	73.4483	77.9875	82.5242	87.0633	91.6444	96.3119	118.877	123.397	140.495	147.601	161.339	165.836	170.429	175.268	179.832	184.35	188.834	193.32	197.842	203.116	207.608	212.086	216.593	221.087	225.584
caiC-M4-3-3-concentrations	1.249	1.581	1.784	1.596	1.472	1.442	4.824	6.068	8.271	8.346	6.533	6.706	6.807	6.593	16.295	17.854	13.288	10.81	35.103	47.292	54.518	52.381	57.618	61.429	59.394	60.402	59.8	62.977	73.364	94.802	115.058	117.112	128.337
cedA-M2-4-2-dilution times	12.4158	16.7597	29.8497	34.1389	38.4642	47.1581	52.3078	56.7569	61.2253	65.7514	71.0808	75.4789	79.9136	84.3458	110.802	115.287	119.876	124.716	159.334	168.206	173.196	177.337	181.468	203.71	208.37	212.904	217.347	221.772	226.362
cedA-M2-4-2-concentrations	0.508	0.598	0.478	0.419	0.513	2.426	1.551	1.448	1.522	1.727	2.079	2.825	4.511	4.509	9.051	6.485	5.194	6.578	21.684	8.111	5.895	7.152	8.469	8.211	9.072	11.033	11.588	12.589	15.021
cedA-M2-4-1-dilution times	12.4158	16.7597	29.8497	38.4642	42.5647	47.1581	52.3078	56.7569	61.2253	65.7514	71.0808	75.4789	79.9136	84.3458	115.287	119.876	124.716	163.723	168.206	173.196	177.337	181.468	190.416	194.798	199.198	203.71	208.37	212.904	217.347	221.772	226.362	236.939
cedA-M2-4-1-concentrations	0.325	0.387	0.355	1.316	1.741	1.369	1.257	1.608	1.931	2.074	2.767	3.468	3.689	3.628	4.727	4.018	5.5	13.768	10.201	7.444	8.368	10.725	10.782	13.027	15.803	15.568	14.823	15.001	18.385	19.24	18.064	18.505
cedA-M2-4-3-dilution times	12.4158	16.7597	29.8497	34.1389	38.4642	42.5647	47.1581	52.3078	61.2253	65.7514	71.0808	75.4789	79.9136	84.3458	106.36	110.802	115.287	119.876	124.716	159.334	168.206	173.196	181.468	203.71	208.37	212.904	217.347	221.772	226.362	236.939
cedA-M2-4-3-concentrations	0.508	0.502	0.39	0.378	0.442	0.471	0.539	0.72	1.388	1.808	1.863	1.281	1.014	1.025	4.342	4.991	4.385	3.675	3.298	11.867	4.549	3.529	8.462	8.216	6.537	6.43	7.638	8.971	9.058	8.802
cedA-M4-2-1-dilution times	11.7561	16.1997	21.0883	25.4942	29.9242	58.8611	63.37	67.9389	72.9417	77.4797	82.0183	86.5539	91.1286	95.7475	113.003	118.375	145.838	159.626	164.124	168.67	173.537	178.106	182.64	187.126	191.611	196.117	201.403	205.901	210.379	214.859	219.378	223.874	228.369
cedA-M4-2-1-concentrations	1.079	1.276	1.22	1.093	1.111	3.555	4.508	4.755	4.254	3.956	3.773	3.628	3.983	5.468	6.12	7.94	16.187	14.147	15.422	16.854	16.305	18.8	20.836	22.83	22.293	22.006	20.283	20.272	20.437	17.591	19.568	21.258	20.312
cedA-M4-2-2-dilution times	11.7561	16.1997	21.0883	25.4942	29.9242	54.3978	63.37	67.9389	72.9417	77.4797	82.0183	86.5539	91.1286	95.7475	113.003	118.375	135.244	145.838	150.572	155.121	159.626	164.124	168.67	173.537	178.106	182.64	187.126	191.611	196.117	201.403	205.901	210.379	214.859	219.378	223.874	228.369
cedA-M4-2-2-concentrations	0.842	1.014	1.115	1.031	1.051	1.51	3.445	4.488	4.484	3.992	3.57	3.128	3.165	3.58	4.108	3.974	7.941	7.941	6.555	7.411	7.32	7.289	7.438	6.177	7.6	9.637	12.23	17.068	20.697	20.732	20.661	23.166	26.004	32.341	34.252	34.219
cedA-M4-2-3-dilution times	11.7561	16.1997	21.0883	25.4942	29.9242	54.3978	63.37	67.9389	72.9417	77.4797	82.0183	86.5539	91.1286	95.7475	113.003	159.626	164.124	173.537	178.106	182.64	187.126	191.611	196.117	201.403	205.901	210.379	214.859	219.378	223.874	228.369
cedA-M4-2-3-concentrations	0.962	1.134	1.206	1.091	1.031	1.583	3.401	4.79	4.922	4.672	4.267	3.924	3.786	4.008	4.475	8.38	11.772	26.089	35.87	38.014	42.071	41.346	40.713	35.34	34.494	35.117	36.551	41.402	46.481	51.173
chbB-M2-2-1-dilution times	7.20611	11.5111	22.4358	27.5003	31.8	36.0933	44.7119	49.8603	58.8353	63.3439	68.7386	73.1208	77.5517	112.893	117.402	122.371	166.067	175.354	179.581	198.824	203.262	207.961	212.495	216.961	225.867	231.387	236.569
chbB-M2-2-1-concentrations	0.15	0.185	0.282	0.305	0.323	0.359	0.378	0.573	1.268	1.763	1.877	1.847	1.716	3.625	3.141	4.649	5.938	8.743	11.947	16.998	14.241	10.472	11.101	16.602	17.038	18.518	24.383
chbB-M2-2-2-dilution times	11.5111	22.4358	27.5003	31.8	36.0933	49.8603	54.3831	58.8353	63.3439	68.7386	73.1208	77.5517	117.402	161.663	166.067	175.354	179.581	198.824	203.262	207.961	212.495	216.961	221.388	225.867	231.387	236.569
chbB-M2-2-2-concentrations	0.365	0.392	0.371	0.388	0.404	1.027	1.624	2.135	1.881	1.615	1.459	1.759	2.724	6.76	4.571	9.72	12.012	19.39	13.3	9.342	7.998	10.039	10.399	9.479	8.064	12.706
chbB-M2-2-3-dilution times	11.5111	22.4358	27.5003	31.8	36.0933	49.8603	54.3831	58.8353	63.3439	68.7386	73.1208	81.9797	112.893	117.402	122.371	161.663	166.067	175.354	179.581	198.824	203.262	207.961	216.961	221.388	225.867
chbB-M2-2-3-concentrations	0.318	0.35	0.354	0.37	0.4	1.304	1.744	1.838	1.35	1.176	1.144	3.586	3.732	2.528	2.83	7.545	6.087	8.987	10.12	19.794	15.211	11.698	24.173	30.497	23.272
chbB-M4-4-1-dilution times	3.83056	8.27667	12.7303	17.2339	22.0303	26.4556	50.9056	55.3706	59.8606	73.9528	78.4925	87.5686	92.1553	96.8717	119.371	147.027	151.692	156.214	160.714	165.208	169.857	174.651	179.221	183.721	188.206	192.691	197.237	202.491	206.977	211.454	215.965	220.462	224.956
chbB-M4-4-1-concentrations	1.249	1.509	1.267	1.146	1.13	1.123	1.168	1.34	1.391	3.34	3.751	4.005	4.094	4.296	2.584	7.5	8.828	8.678	9.364	8.932	8.594	8.773	9.182	9.531	10.875	12.479	14.621	16.114	16.983	19.994	25.127	28.702	31.121
chbB-M4-4-2-dilution times	3.83056	8.27667	12.7303	17.2339	22.0303	26.4556	64.3756	69.0458	73.9528	78.4925	83.0278	87.5686	92.1553	96.8717	114.128	141.007	160.714	165.208	169.857	174.651	179.221	183.721	188.206	192.691	197.237	202.491	206.977	211.454	215.965	220.462	224.956
chbB-M4-4-2-concentrations	0.946	1.288	1.193	1.176	1.143	1.094	3.643	4.043	3.987	3.698	3.544	3.37	4.123	5.663	7.867	8.076	25.301	30.462	29.859	28.38	30.589	31.049	32.305	33.415	34.685	36.002	39.889	45.461	49.497	53.585	57.607
chbB-M4-4-3-dilution times	3.83056	12.7303	17.2339	22.0303	26.4556	50.9056	64.3756	69.0458	73.9528	78.4925	83.0278	87.5686	92.1553	96.8717	114.128	119.371	136.32	141.007	147.027	151.692	156.214	160.714	169.857	174.651	179.221	183.721	188.206	192.691	197.237	202.491	206.977	211.454	215.965	220.462	224.956
chbB-M4-4-3-concentrations	1.499	1.267	1.184	1.101	1.066	1.093	4.373	5.124	5.691	5.142	4.859	4.42	4.117	4.059	4.537	4.339	5.22	6.278	7.806	6.947	6.878	7.694	5.776	6.957	9.19	10.869	12.703	14.333	15.529	16.341	18.702	19.499	20.106	20.427	21.25
cmr-M3-1-2-dilution times	9.26556	13.6347	18.825	23.4225	27.7983	32.185	36.6667	50.6861	55.1714	59.6564	65.2381	69.8903	74.3764	88.4167	92.9161	97.3994	102.351	106.882	118.418	122.968	127.526	132.519	137.09	141.588	146.088	151.264	155.786	160.322	164.841	169.364	173.886	178.408	187.668	196.645	201.159
cmr-M3-1-2-concentrations	0.428	0.502	0.576	0.574	0.597	0.57	0.705	2.965	2.698	2.319	2.078	2.469	1.887	5.372	8.335	6.338	4.38	4.029	13.243	10.83	7.606	6.447	7.3	8.157	11.455	11.006	9.918	9.322	13.35	11.979	12.819	14.34	29.661	13.671	13.218
cmr-M3-1-1-dilution times	9.26556	13.6347	18.825	23.4225	27.7983	32.185	36.6667	46.1961	50.6861	55.1714	59.6564	74.3764	102.351	106.882	118.418	127.526	132.519	137.09	141.588	146.088	151.264	155.786	164.841	173.886	178.408	196.645	201.159
cmr-M3-1-1-concentrations	0.508	0.41	0.472	0.522	0.655	0.672	0.722	2.285	2.76	2.616	2.456	2.282	4.91	4.188	14.023	5.618	4.51	6.173	7.04	7.215	8.064	9.111	17.2	5.976	6.397	6.665	5.484
cmr-M3-2-2-dilution times	14.0231	23.7558	32.5294	37.2097	46.5672	51.0492	55.5325	60.0658	65.7456	70.2514	74.7364	79.2167	83.6125	88.7414	93.2392	97.7211	102.683	107.214	119.265	123.814	128.391	133.337	137.924	142.424	146.971	152.105	156.624	161.161	165.681	170.203	174.726	197.478
cmr-M3-2-2-concentrations	0.35	0.465	0.582	0.6	1.689	2.191	2.153	2.038	1.868	2.158	1.815	1.835	1.626	2.484	3.878	4.356	4.258	4.562	4.794	7.13	6.897	6.841	7.615	8.102	7.948	7.957	7.919	8.364	12.261	9.543	8.059	6.446
cmr-M3-2-1-dilution times	14.0231	37.2097	42.0228	46.5672	51.0492	55.5325	60.0658	65.7456	70.2514	74.7364	79.2167	88.7414	93.2392	97.7211	102.683	107.214	123.814	128.391	133.337	137.924	142.424	146.971	152.105	156.624	165.681	170.203	174.726	188.497	197.478	201.998
cmr-M3-2-1-concentrations	0.44	0.447	0.626	0.659	0.805	0.957	1.178	1.499	1.44	1.404	1.683	5.321	8.239	5.881	4.365	4.151	8.826	10.36	8.309	7.033	6.633	5.67	6.689	7.943	20.782	17.984	16.527	39.97	13.998	14.601
cmr-M3-3-2-dilution times	14.5256	19.7836	24.2133	28.5928	32.9892	37.7003	42.5103	47.0519	51.5311	56.015	60.6	66.2369	70.7347	75.2178	79.7017	89.1886	93.6831	98.1636	103.136	107.667	120.236	124.785	129.381	134.278	138.882	147.979	153.07	157.589	162.126	166.648	171.17	175.693	184.965	189.451	193.941	198.438	202.968
cmr-M3-3-2-concentrations	0.418	0.473	0.537	0.638	0.689	0.822	1.288	1.988	2.166	1.927	1.955	1.892	2.023	1.763	1.763	4.763	4.877	4.311	4.833	5.004	4.925	6.891	7.013	6.771	7.264	7.263	7.708	7.864	7.732	8.848	8.502	8.175	12.726	11.101	7.64	7.414	8.089
cmr-M3-3-1-dilution times	14.5256	19.7836	24.2133	28.5928	32.9892	37.7003	42.5103	47.0519	51.5311	56.015	134.278	138.882	143.382	147.979	153.07	157.589	162.126	166.648	171.17	175.693	184.965	198.438	202.968
cmr-M3-3-1-concentrations	0.386	0.559	0.61	0.607	0.659	0.773	0.737	0.601	0.501	0.66	7.708	10.132	12.415	9.153	10.046	13.241	11.393	15.21	12.653	10.584	20.251	7.781	8.22
cmr-M3-4-2-dilution times	15.0906	20.2636	24.6683	29.0481	33.4444	38.2325	42.9928	52.01	56.4931	61.1047	66.7228	71.2142	75.695	79.8961	84.6725	94.1628	98.6419	108.158	125.789	130.404	135.251	139.869	144.369	154.062	158.581	163.116	167.64	172.161	176.684	181.373	185.949	190.435	194.928	199.426	203.961
cmr-M3-4-2-concentrations	0.45	0.488	0.558	0.624	0.629	0.685	0.674	0.677	0.967	1.213	1.56	1.546	1.396	1.567	1.401	3.561	5.176	4.607	7.041	5.432	4.441	4.966	6.237	7.527	6.916	6.856	8.84	8.115	7.404	6.706	10.457	8.828	5.803	6.158	7.618
cmr-M3-4-1-dilution times	15.0906	20.2636	24.6683	29.0481	33.4444	38.2325	42.9928	47.5272	56.4931	61.1047	75.695	89.6731	94.1628	98.6419	103.629	108.158	121.237	125.789	130.404	135.251	139.869	144.369	149.015	154.062	158.581	163.116	167.64	172.161	176.684	185.949	194.928	199.426	203.961
cmr-M3-4-1-concentrations	0.508	0.502	0.569	0.541	0.603	0.686	0.729	0.644	2.112	2.284	1.673	6.674	5.949	3.786	3.497	4.334	4.416	5.078	5.694	6.345	7.673	7.902	6.123	6.277	8.368	6.945	8.358	7.678	7.077	16.567	6.833	6.283	8.133
cmr-M4-1-1-dilution times	11.2669	15.7131	20.6103	25.0111	29.4431	49.4667	53.8994	58.3592	62.8647	67.3881	72.4361	76.9717	81.5108	86.045	90.6142	95.1847	112.446	122.396	134.724	146.559	151.301	155.861	160.367	164.865	169.362	174.261	178.83	183.382	187.867	192.354	196.839	202.14	206.641	211.121	215.598	220.116	224.612	229.108
cmr-M4-1-1-concentrations	0.796	0.843	0.879	0.812	0.835	0.797	1.113	1.212	1.643	2.222	2.471	2.628	2.712	2.588	2.59	2.684	2.798	4.24	5.418	4.374	4.342	4.825	4.843	5.555	6.098	6.742	8.72	8.99	11.156	13.917	14.795	13.703	14.47	14.232	13.708	13.581	14.353	14.878
cmr-M4-1-2-dilution times	6.81917	11.2669	20.6103	25.0111	29.4431	58.3592	62.8647	67.3881	72.4361	76.9717	81.5108	86.045	90.6142	95.1847	112.446	117.876	122.396	134.724	139.464	146.559	155.861	160.367	164.865	169.362	174.261	183.382	187.867	192.354	196.839	202.14	206.641	211.121	215.598	220.116	224.612	229.108
cmr-M4-1-2-concentrations	0.5	0.653	0.715	0.736	0.772	2.267	2.628	3.512	3.611	3.34	3.086	3.01	3.134	3.621	4.969	4.44	4.427	5.524	4.495	4.303	4.851	6.525	7.605	8.282	8.686	21.463	21.454	18.259	15.869	12.848	17.381	21.437	18.921	17.029	18.386	21.196
cmr-M4-1-3-dilution times	6.81917	11.2669	15.7131	20.6103	25.0111	29.4431	58.3592	62.8647	67.3881	72.4361	76.9717	81.5108	90.6142	95.1847	112.446	117.876
cmr-M4-1-3-concentrations	0.5	0.701	0.785	0.82	0.751	0.791	2.206	2.645	2.625	2.484	2.244	2.368	4.081	5.099	5.433	5.083
codB-M2-4-1-dilution times	12.4158	16.7597	29.8497	34.1389	38.4642	52.3078	56.7569	61.2253	65.7514	71.0808	79.9136	84.3458	168.206	173.196	177.337	181.468	199.198	203.71	208.37	212.904	217.347	221.772	226.362	236.939
codB-M2-4-1-concentrations	0.508	0.596	0.547	0.492	0.452	2.949	2.062	1.734	1.763	2.057	3.101	4.128	11.531	9.85	13.158	15.012	12.191	8.251	10.386	12.555	14.522	19.588	24.539	22.571
codB-M2-4-2-dilution times	16.7597	29.8497	34.1389	56.7569	61.2253	65.7514	71.0808	84.3458	110.802	115.287	119.876	163.723	173.196	177.337	181.468	199.198	203.71	208.37	212.904	217.347	221.772	226.362	236.939
codB-M2-4-2-concentrations	1.09	0.767	0.541	1.722	1.994	1.503	1.579	6.818	12.966	9.029	5.947	24.566	9.973	10.016	15.805	31.55	23.145	15.046	16.895	21.647	25.546	26.29	26.349
codB-M2-4-3-dilution times	16.7597	29.8497	34.1389	38.4642	47.1581	56.7569	61.2253	65.7514	79.9136	84.3458	119.876	168.206	173.196	181.468	203.71	208.37	212.904	217.347	221.772	226.362	236.939
codB-M2-4-3-concentrations	1.123	0.747	0.481	0.471	0.882	0.744	0.61	0.823	5.436	5.468	4.116	7.853	6.259	16.002	8.457	6.731	7.769	11.971	13.276	14.63	16.499
codB-M4-2-1-dilution times	11.7561	16.1997	21.0883	25.4942	29.9242	54.3978	58.8611	63.37	67.9389	72.9417	77.4797	82.0183	86.5539	91.1286	95.7475	113.003	122.896	135.244	145.838	155.121	159.626	164.124	168.67	173.537	178.106	182.64	187.126	191.611	196.117	201.403	205.901	210.379	219.378	223.874	228.369
codB-M4-2-1-concentrations	1.249	1.252	1.659	1.528	1.575	2.175	2.605	3.536	4.615	5.584	4.895	4.564	4.729	4.998	5.463	5.479	11.16	13.776	13.776	10.849	10.358	11.597	11.633	10.806	11.617	14.726	18.175	16.184	16.472	17.463	20.504	27.86	25.73	30.254	33.167
codB-M4-2-2-dilution times	11.7561	16.1997	21.0883	25.4942	29.9242	54.3978	63.37	67.9389	72.9417	77.4797	82.0183	86.5539	91.1286	95.7475	113.003	118.375	122.896	135.244	145.838	150.572	155.121	159.626	164.124	173.537	182.64	187.126	191.611	196.117	201.403	205.901	210.379	214.859	219.378	223.874	228.369
codB-M4-2-2-concentrations	1.249	1.283	1.562	1.529	1.621	3.377	5.416	5.779	8.012	7.354	7.031	6.592	6.765	7.916	9.427	9.998	13.736	18.528	18.528	17.181	14.32	14.333	17.2	32.174	55.839	54.444	52.235	49.728	48.381	46.851	41.537	44.718	50.367	54.499	55.732
codB-M4-2-3-dilution times	11.7561	16.1997	21.0883	25.4942	29.9242	54.3978	58.8611	63.37	67.9389	72.9417	77.4797	82.0183	86.5539	91.1286	95.7475	113.003	145.838	150.572	155.121	159.626	164.124	168.67	173.537	182.64	187.126	191.611	196.117	201.403	205.901	210.379	214.859	219.378	223.874	228.369
codB-M4-2-3-concentrations	1.249	1.199	1.178	1.274	1.505	2.405	2.61	3.167	3.615	3.594	3.602	3.754	3.576	3.1	3.765	4.527	10.014	11.665	13.667	12.874	12.203	12.621	12.684	25.642	26.347	26.312	24.73	24.253	25.2	29.178	33.611	38.824	42.265	40.206
cpdA-M2-2-1-dilution times	11.5111	22.4358	27.5003	31.8	44.7119	49.8603	54.3831	58.8353	63.3439	68.7386	77.5517	81.9797	108.419	112.893	117.402	122.371	157.276	166.067	171.102	175.354	179.581	198.824	207.961	212.495	216.961	221.388	225.867	236.569
cpdA-M2-2-1-concentrations	0.508	0.378	0.451	0.48	1.277	1.794	2.188	2.054	2.08	1.939	3.643	5.034	11.411	7.187	4.986	4.925	20.53	8.627	6.868	9.789	11.601	23.862	8.586	7.851	10.189	13.137	16.625	35.505
cpdA-M2-2-2-dilution times	11.5111	22.4358	36.0933	49.8603	58.8353	63.3439	68.7386	73.1208	77.5517	81.9797	108.419	112.893	117.402	122.371	166.067	171.102	175.354	179.581	194.427	198.824	203.262	207.961	212.495	216.961	221.388	225.867	231.387	236.569
cpdA-M2-2-2-concentrations	0.508	0.537	2.739	1.357	3.477	4.967	4.939	4.723	4.544	4.579	9.445	6.598	5.524	5.813	8.761	7.113	9.779	11.548	12.062	17.749	13.639	11.504	12.847	18.795	19.436	17.995	15.932	23.217
cpdA-M2-2-3-dilution times	11.5111	22.4358	27.5003	31.8	49.8603	54.3831	58.8353	63.3439	68.7386	73.1208	77.5517	81.9797	112.893	117.402	166.067	171.102	175.354	179.581	207.961	212.495	216.961	221.388	225.867	236.569
cpdA-M2-2-3-concentrations	0.508	0.519	0.439	0.437	2.389	2.027	1.614	1.38	1.588	2.494	3.486	4.014	4.411	3.391	7.485	5.85	8.121	10.73	12.882	10.413	14.342	20.091	19.228	27.25
cpdA-M4-4-1-dilution times	3.83056	8.27667	12.7303	17.2339	22.0303	26.4556	50.9056	55.3706	59.8606	64.3756	69.0458	73.9528	78.4925	83.0278	87.5686	92.1553	96.8717	114.128	119.371	136.32	141.007	147.027	156.214	160.714	165.208	169.857	174.651	179.221	183.721	188.206	192.691	197.237	202.491	206.977	211.454	215.965	220.462	224.956
cpdA-M4-4-1-concentrations	1.583	1.967	1.449	1.229	1.32	1.249	1.338	1.678	1.6	1.79	1.591	1.886	1.787	2.023	2.039	2.398	2.903	3.655	3.079	2.744	2.912	2.719	3.828	4.833	6.616	8.234	10.102	13.283	15.924	15.134	14.35	12.723	11.758	11.547	13.889	13.377	14.428	15.986
cpdA-M4-4-2-dilution times	8.27667	12.7303	17.2339	22.0303	26.4556	50.9056	55.3706	64.3756	69.0458	73.9528	78.4925	83.0278	87.5686	92.1553	96.8717	119.371	136.32	141.007	147.027	151.692	156.214	160.714	165.208	169.857	174.651	179.221	183.721	188.206	192.691	197.237	202.491	206.977	211.454	224.956
cpdA-M4-4-2-concentrations	1.836	1.558	1.229	1.304	1.248	1.328	1.819	3.571	4.679	4.995	5.128	4.911	4.41	4.306	4.436	9.905	10.917	9.747	9.342	8.712	8.721	9.705	10.938	12.124	14.279	17.51	20.732	22.462	22.93	22.538	20.338	20.309	21.894	53.878
cpdA-M4-4-3-dilution times	8.27667	17.2339	22.0303	26.4556	50.9056	55.3706	59.8606	64.3756	69.0458	73.9528	78.4925	83.0278	87.5686	96.8717	114.128	136.32	141.007	151.692	160.714	165.208	169.857	174.651	179.221	183.721	188.206	192.691	197.237	202.491	206.977	211.454	215.965	220.462	224.956
cpdA-M4-4-3-concentrations	2.358	1.167	1.132	1.194	1.268	1.756	1.772	1.979	1.977	2.143	2.032	2.284	2.354	4.64	5.896	7.424	6.427	11.409	23.266	24.535	24.209	23.09	24.657	26.027	26.729	27.921	31.691	38.911	53.917	57.455	57.236	58.244	57.198
cspE-M2-4-2-dilution times	12.4158	16.7597	29.8497	34.1389	42.5647	47.1581	52.3078	56.7569	61.2253	71.0808	75.4789	79.9136	84.3458	115.287	119.876	124.716	163.723	173.196	177.337	181.468	199.198	203.71	208.37	212.904	217.347	221.772	226.362	236.939
cspE-M2-4-2-concentrations	0.508	0.505	0.486	0.493	2.603	1.837	1.85	2.044	2.214	5.028	5.993	5.8	5.511	5.351	4.87	7.718	22.572	9.411	8.19	12.786	10.608	8.266	10.131	12.409	15.096	19.335	23.942	22.634
cspE-M2-4-1-dilution times	12.4158	16.7597	29.8497	38.4642	47.1581	65.7514	71.0808	75.4789	79.9136	84.3458	119.876	154.947	163.723	168.206	173.196	177.337	181.468	199.198	203.71	212.904	217.347	221.772	226.362	236.939
cspE-M2-4-1-concentrations	0.508	0.578	0.514	2.315		5.837	6.054	5.562	5.31	5.597	5.053	9.133	17.521	13.605	9.451	10.664	12.018	15.854	10.801	25.826	37.882	29.365	20.601	20.164
cspE-M2-4-3-dilution times	16.7597	29.8497	34.1389	47.1581	52.3078	56.7569	61.2253	65.7514	71.0808	75.4789	79.9136	84.3458	119.876	163.723	168.206	177.337	181.468	194.798	203.71	208.37	212.904	217.347	221.772	226.362	236.939
cspE-M2-4-3-concentrations	0.508	0.531	0.58	2.283	2.199	2.161	2.283	3.334	4.405	4.96	5.385	5.635	6.093	27.451	26.146	27.664	27.988	75.785	34.118	35.762	39.518	62.708	62.187	53.829	50.473
cspE-M4-2-1-dilution times	11.7561	16.1997	21.0883	25.4942	29.9242	54.3978	63.37	67.9389	72.9417	77.4797	82.0183	86.5539	91.1286	95.7475	113.003	122.896	164.124	168.67	173.537	182.64	187.126	191.611	196.117	201.403	205.901	210.379	214.859	219.378	223.874	228.369
cspE-M4-2-1-concentrations	1.249	1.526	1.81	1.707	1.726	3.543	6.888	8.576	8.213	7.39	7.077	6.837	7.301	9.057	11.539	16.782	17.803	21.408	23.598	45.663	45.135	42.615	39.556	37.863	36.23	39.969	37.113	41.56	41.339	39.166
cspE-M4-2-2-dilution times	11.7561	16.1997	21.0883	25.4942	29.9242	54.3978	58.8611	63.37	67.9389	72.9417	77.4797	82.0183	91.1286	95.7475	118.375	122.896	135.244	145.838	150.572	155.121	159.626	164.124	168.67	173.537	182.64	187.126	191.611	196.117	201.403	205.901	210.379	214.859	219.378	223.874	228.369
cspE-M4-2-2-concentrations	1.249	1.725	1.969	1.908	1.871	4.091	5.749	7.463	8.107	7.552	6.882	7	12.421	16.037	14.401	12.675	14.197	14.197	15.094	20.18	20.791	22.116	26.933	30.288	59.796	65.566	63.428	64.567	62.672	55.459	51.348	54.708	65.242	74.086	84.697
cspE-M4-2-3-dilution times	16.1997	21.0883	25.4942	29.9242	58.8611	63.37	67.9389	72.9417	77.4797	82.0183	91.1286	95.7475	118.375	135.244	150.572	159.626	164.124	168.67	173.537	178.106	182.64	187.126	191.611	196.117	201.403	205.901	210.379	214.859	219.378	223.874	228.369
cspE-M4-2-3-concentrations	1.973	2.173	1.93	1.87	10.041	10.386	9.333	9.686	8.823	7.368	12.494	16.151	15.177	18.506	22.908	51.026	48.894	50.456	45.242	53.128	53.626	60.572	78.452	109.655	115.963	110.175	106.909	104.394	108.535	111.408	106.359
cysA-M2-4-1-dilution times	12.4158	16.7597	29.8497	34.1389	42.5647	47.1581	52.3078	56.7569	61.2253	75.4789	84.3458	119.876	124.716	159.334	163.723	168.206	173.196	177.337	181.468	194.798	199.198	203.71	208.37	212.904	217.347	221.772	226.362
cysA-M2-4-1-concentrations	0.508	0.508	0.39	0.416	1.149	1.498	1.142	1.111	1.054	4.95		9.739	7.003	18.313	12.016	7.949	6.588	10.09	12.297	35.443	23.496	16.363	15.82	16.281	18.079	17.147	17.457
cysA-M2-4-2-dilution times	16.7597	29.8497	34.1389	47.1581	52.3078	56.7569	61.2253	71.0808	75.4789	79.9136	84.3458	110.802	115.287	119.876	124.716	168.206	173.196	177.337	181.468	199.198	203.71	208.37	212.904	217.347	221.772	226.362	236.939
cysA-M2-4-2-concentrations	0.266	0.311	0.352	2.138	1.692	1.779	1.974	4.172	4.904	4.346	3.85	12.565	8.043	6.186	6.514	7.3	5.607	6.994	9.72	15.67	9.84	8.839	9.371	10.466	11.307	11.032	9.303
cysA-M2-4-3-dilution times	8.10889	16.7597	29.8497	52.3078	56.7569	71.0808	75.4789	79.9136	84.3458	110.802	115.287	119.876	124.716	168.206	173.196	177.337	181.468	194.798	199.198	203.71	208.37	212.904	217.347	221.772	226.362	236.939
cysA-M2-4-3-concentrations	0.15	0.349	0.356		0.15	2.413	3.701	4.395	4.302	12.552	8.525	5.526	5.636	8.042	5.922	6.449	9.123	19.24	14.343	10.917	10.477	13.466	16.001	16.513	16.206	16.173
cysA-M4-2-1-dilution times	11.7561	16.1997	21.0883	25.4942	29.9242	63.37	67.9389	72.9417	77.4797	82.0183	86.5539	113.003	118.375	122.896	168.67	173.537	178.106	182.64	187.126	191.611	196.117	201.403	205.901	210.379	214.859	219.378	223.874	228.369
cysA-M4-2-1-concentrations	1.249	1.299	1.425	1.261	1.261	5.713	7.462	7.732	6.492	6.457	6.612	16.794	14.951	19.988	56.638	55.04	56.633	59.051	60.828	56.801	59.721	60.493	57.773	72.471	88.493	115.895	127.989	129.223
cysA-M4-2-2-dilution times	11.7561	16.1997	21.0883	25.4942	29.9242	49.9481	54.3978	58.8611	63.37	77.4797	82.0183	86.5539	91.1286	95.7475	113.003	118.375	122.896	135.244	145.838	150.572	155.121	159.626	164.124	168.67	173.537	178.106	196.117	201.403	205.901	210.379	214.859	219.378	223.874	228.369
cysA-M4-2-2-concentrations	1.249	1.352	1.421	1.219	1.234	1.135	1.371	1.542	1.602	4.744	5.237	5.731	5.246	5.242	5.159	3.786	3.81	5.157	5.157	6.097	7.571	9.052	9.13	9.511	9.463	10.473	49.666	48.764	43.106	43.151	40.566	45.491	48.377	52.264
cysA-M4-2-3-dilution times	11.7561	16.1997	21.0883	25.4942	29.9242	58.8611	63.37	67.9389	72.9417	77.4797	82.0183	86.5539	91.1286	95.7475	113.003	118.375	122.896	145.838	155.121	159.626	164.124	168.67	173.537	182.64	187.126	191.611	196.117	201.403	205.901	210.379	214.859	219.378	223.874	228.369
cysA-M4-2-3-concentrations	1.182	1.317	1.435	1.218	1.228	3.949	5.202	5.365	5.044	4.834	4.526	4.223	4.934	6.649	8.946	9.418	11.438	15.3	10.797	9.659	9.393	9.303	11.581	26.558	26.756	24.998	23.608	22.151	21.384	21.8	21.949	22.781	23.825	23.884
dam-M2-4-3-dilution times	12.4158	16.7597	29.8497	42.5647	47.1581	52.3078	56.7569	61.2253	65.7514	71.0808	75.4789	79.9136	84.3458	119.876	124.716	159.334	163.723	168.206	173.196	177.337	181.468	203.71	212.904	217.347	221.772	226.362	236.939
dam-M2-4-3-concentrations	0.376	0.474	0.528	1.63	2.434	2.194	2.319	1.711	2.044	2.158	2.876	4.291	5.669	4.728	3.546	12.724	11.455	8.467	7.362	8.999	10.486	7.649	11.187	13.58	16.242	13.892	12.181
dam-M2-4-1-dilution times	12.4158	16.7597	29.8497	34.1389	42.5647	52.3078	71.0808	75.4789	79.9136	124.716	159.334	163.723	168.206	173.196	177.337	181.468	190.416	203.71	208.37	217.347	221.772	226.362	236.939
dam-M2-4-1-concentrations	0.508	0.512	0.493	0.544	1.61		2.967	2.844	2.473	3.03	7.592	7.334	6.189	5.165	6.572	6.28	28.745	5.826	5.758	12.997	10.902	8.683	7.52
dam-M2-4-2-dilution times	12.4158	16.7597	29.8497	34.1389	47.1581	52.3078	56.7569	61.2253	65.7514	71.0808	79.9136	173.196	181.468	208.37	217.347	221.772	226.362	236.939
dam-M2-4-2-concentrations	0.508	0.594	0.539	0.53	1.952	2.896	2.49	1.968	1.993	2.227	5.434	3.382	5.31	5.667	9.873	9.271	8.442	7.833
dam-M4-2-1-dilution times	7.30778	16.1997	21.0883	25.4942	29.9242	58.8611	63.37	67.9389	72.9417	77.4797	82.0183	86.5539	91.1286	95.7475	113.003	118.375	122.896	135.244	145.838	150.572	155.121	159.626	164.124	168.67	173.537	178.106	182.64	187.126	191.611	196.117	201.403	205.901	210.379	214.859	219.378	223.874	228.369
dam-M4-2-1-concentrations	0.5	0.942	1.139	1.152	1.229	3.705	3.368	3.732	3.868	3.771	3.89	3.902	4.138	4.962	5.862	6.483	7.952	10.591	10.591	8.342	9.132	9.345	9.846	13.322	18.706	24.881	31.642	34.904	36.508	37.261	36.598	34.863	34.781	36.456	37.501	42.941	48.548
dam-M4-2-2-dilution times	11.7561	16.1997	21.0883	25.4942	29.9242	49.9481	54.3978	58.8611	63.37	67.9389	72.9417	77.4797	82.0183	86.5539	91.1286	95.7475	113.003	118.375	122.896	135.244	145.838	150.572	155.121	159.626	164.124	168.67	173.537	178.106	182.64	187.126	191.611	196.117	201.403	205.901	210.379	214.859	219.378	223.874	228.369
dam-M4-2-2-concentrations	0.875	1.021	1.165	1.147	1.243	1.191	1.687	2.113	2.407	2.811	2.981	3.153	3.173	3.206	3.225	3.385	3.6	3.498	4.719	6.58	6.58	6.676	7.059	6.751	7.464	8.054	8.334	8.943	9.602	10.583	12.071	14.193	17.646	24.838	32.672	35.764	40.554	42.023	42.106
dam-M4-2-3-dilution times	11.7561	16.1997	21.0883	25.4942	29.9242	54.3978	58.8611	63.37	67.9389	72.9417	77.4797	82.0183	86.5539	91.1286	95.7475	113.003	135.244	145.838	150.572	155.121	159.626	164.124	168.67	173.537	178.106	182.64	187.126	191.611	196.117	201.403	205.901	210.379	214.859	219.378	223.874	228.369
dam-M4-2-3-concentrations	0.872	1.025	1.14	1.117	1.239	1.697	2.367	3.047	3.724	3.914	4	4.001	3.938	4.133	4.185	3.38	9.359	9.359	8.854	8.168	7.697	8.013	8.166	8.076	9.182	10.928	14.042	16.738	20.087	21.771	21.909	22.915	23.347	27.355	32.356	37.339
dedD-M2-4-2-dilution times	12.4158	16.7597	29.8497	34.1389	38.4642	42.5647	47.1581	52.3078	56.7569	61.2253	65.7514	71.0808	75.4789	79.9136	84.3458	106.36	115.287	119.876	124.716	159.334	168.206	173.196	177.337	181.468	194.798	199.198	203.71	208.37	212.904	226.362	236.939
dedD-M2-4-2-concentrations	0.475	0.521	0.421	0.357	0.372	0.394	0.494	0.525	0.508	0.453	0.484	0.478	0.456	0.481	0.612	2.313	1.707	1.148	1.109	4.972	2.326	1.457	1.118	1.308	3.116	4.193	6.256	4.41	2.896	13.039	12.435
dedD-M2-4-3-dilution times	12.4158	16.7597	29.8497	34.1389	38.4642	42.5647	47.1581	52.3078	61.2253	65.7514	71.0808	75.4789	79.9136	84.3458	106.36	115.287	124.716	163.723	168.206	173.196	177.337	181.468	194.798	199.198	203.71	208.37	212.904	217.347	221.772	226.362	236.939
dedD-M2-4-3-concentrations	0.508	0.535	0.448	0.377	0.382	0.391	0.568	0.655	0.603	0.607	0.648	0.738	1.031	1.039	2.969	2.124	0.817	2.303	2.027	1.864	1.632	1.316	3.915	3.904	3.867	3.312	3.512	4.457	4.872	4.393	3.872
dedD-M2-4-1-dilution times	34.1389	38.4642	42.5647	47.1581	56.7569	61.2253	71.0808	75.4789	106.36	119.876	173.196	181.468	217.347	221.772	226.362	236.939
dedD-M2-4-1-concentrations	0.404	0.356	0.348	0.43	1.368	2.011	1.116	0.701	9.566	1.892	2.255	3.951	28.647	29.565	36.703	32.606
dedD-M3-1-1-dilution times	13.6347	18.825	23.4225	27.7983	32.185	36.6667	41.6558	46.1961	50.6861	55.1714	59.6564	65.2381	69.8903	74.3764	78.8539	83.2283	88.4167	92.9161	97.3994	102.351	106.882	111.411	118.418	122.968	127.526	132.519	137.09	141.588	146.088	151.264	155.786	160.322	164.841	169.364	173.886	178.408	183.181	187.668	192.149	196.645	201.159
dedD-M3-1-1-concentrations	0.242	0.356	0.438	0.484	0.504	0.537	0.579	0.521	0.449	0.42	0.426	0.485	0.598	0.704	0.793	0.922	0.833	1.195	1.202	1.445	1.364	1.717	1.982	2.389	2.096	2.13	1.988	2.23	1.593	1.401	1.694	1.813	1.755	1.968	2.084	2.906	2.933	3.746	2.449	2.019	2.649
dedD-M3-1-2-dilution times	13.6347	18.825	23.4225	27.7983	32.185	36.6667	41.6558	46.1961	50.6861	55.1714	59.6564	65.2381	69.8903	74.3764	78.8539	83.2283	88.4167	102.351	106.882	118.418	122.968	127.526	132.519	137.09	141.588	146.088	151.264	155.786	164.841	169.364	173.886	178.408	187.668	196.645
dedD-M3-1-2-concentrations	0.285	0.382	0.47	0.596	0.592	0.632	0.645	0.619	0.697	0.985	1.18	1.388	1.366	1.184	1.188	1.125	1.136	3.195	3.89	10.453	9.828	8.814	6.425	9.316	9.371	9.097	11.021	15.203	31.363	24.778	16.253	15.527	39.086	11.103
dedD-M3-1-3-dilution times	4.94111	9.26556	13.6347	18.825	23.4225	27.7983	32.185	36.6667	41.6558	46.1961	50.6861	55.1714	65.2381	69.8903	74.3764	78.8539	83.2283	88.4167	92.9161	97.3994	102.351	106.882	118.418	132.519	137.09	141.588	151.264	155.786	160.322	164.841	169.364	173.886	178.408	183.181	187.668	192.149	196.645	201.159
dedD-M3-1-3-concentrations	0.15	0.223	0.325	0.416	0.469	0.509	0.525	0.558	0.577	0.506	0.446	0.436	0.904	1.331	1.423	1.104	0.932	0.941	1.284	1.375	1.586	1.474	4.016	1.739	1.17	1.792	3.177	2.64	2.281	2.214	2.292	2.585	2.984	2.92	4.417	3.665	4.36	3.701
dedD-M3-2-1-dilution times	9.59139	14.0231	19.1764	23.7558	28.1344	32.5294	37.2097	42.0228	46.5672	51.0492	55.5325	60.0658	65.7456	70.2514	74.7364	79.2167	83.6125	88.7414	97.7211	111.741	123.814	128.391	133.337	137.924	142.424	146.971	152.105	156.624	161.161	165.681	170.203	174.726	179.309	197.478	201.998
dedD-M3-2-1-concentrations	0.15	0.189	0.302	0.407	0.483	0.5	0.537	0.543	0.509	0.502	0.683	0.987	1.296	1.012	0.836	0.902	0.785	0.912	1.369	1.514	3.277	3.46	3.09	2.38	1.94	1.951	2.403	1.936	1.704	2.047	2.156	3.157	3.294	2.81	1.929
dedD-M3-2-2-dilution times	9.59139	19.1764	23.7558	28.1344	32.5294	37.2097	42.0228	46.5672	51.0492	55.5325	60.0658	65.7456	70.2514	74.7364	79.2167	83.6125	88.7414	93.2392	97.7211	102.683	107.214	119.265	123.814	128.391	133.337	137.924	142.424	146.971	152.105	156.624	161.161	165.681	170.203	174.726	201.998
dedD-M3-2-2-concentrations	0.15	0.382	0.506	0.603	0.581	0.603	0.606	0.537	0.487	0.557	0.826	1.092	1.181	1.163	1.166	0.984	1.038	1.317	1.335	1.534	1.906	2.304	2.808	3.617	2.586	2.003	2.527	2.609	3.081	2.415	1.711	1.721	2.453	2.642	1.923
dedD-M3-2-3-dilution times	9.59139	14.0231	19.1764	23.7558	28.1344	32.5294	37.2097	42.0228	46.5672	51.0492	55.5325	60.0658	65.7456	70.2514	74.7364	79.2167	83.6125	88.7414	93.2392	97.7211	107.214	123.814	128.391	133.337	137.924	142.424	146.971	152.105	156.624	161.161	165.681	170.203	174.726	184.008	197.478	201.998
dedD-M3-2-3-concentrations	0.247	0.354	0.45	0.512	0.544	0.503	0.575	0.571	0.509	0.563	0.796	1.123	1.391	1.213	1.043	1.09	0.964	1.001	1.418	1.773	4.468	4.591	4.233	4.413	4.072	5.221	5.978	6.761	7.431	7.143	9.942	8.281	7.26	12.012	4.845	4.699
dedD-M3-3-1-dilution times	14.5256	19.7836	24.2133	28.5928	32.9892	37.7003	42.5103	47.0519	51.5311	56.015	60.6	66.2369	70.7347	75.2178	79.7017	84.1206	89.1886	93.6831	98.1636	107.667	112.195	120.236	124.785	134.278	138.882	143.382	147.979	157.589	162.126	166.648	171.17	175.693	180.328	184.965	198.438	202.968
dedD-M3-3-1-concentrations	0.248	0.321	0.463	0.537	0.517	0.535	0.523	0.467	0.342	0.379	0.432	0.46	0.54	0.596	0.596	0.711	0.877	1.003	1.021	1.321	1.71	1.662	1.959	0.783	0.636	0.833	0.688	1.138	1.725	2.402	2.531	2.836	2.26	2.867	2.75	2.101
dedD-M3-3-2-dilution times	10.0394	14.5256	19.7836	24.2133	28.5928	32.9892	37.7003	42.5103	47.0519	51.5311	56.015	60.6	66.2369	70.7347	75.2178	79.7017	84.1206	89.1886	93.6831	98.1636	103.136	124.785	129.381	134.278	138.882	143.382	147.979	153.07	157.589	162.126	166.648	171.17	175.693	180.328	184.965	189.451	198.438	202.968
dedD-M3-3-2-concentrations	0.305	0.379	0.447	0.515	0.559	0.595	0.612	0.602	0.542	0.459	0.44	0.46	0.489	0.523	0.581	0.581	0.444	0.57	0.691	0.842	0.881	3.208	3.252	3.22	3.15	3.381	3.208	3.28	3.836	4.398	5.201	5.685	5.973	5.838	8.797	6.844	2.899	2.777
dedD-M3-3-3-dilution times	14.5256	19.7836	24.2133	28.5928	32.9892	37.7003	42.5103	47.0519	51.5311	56.015	60.6	66.2369	70.7347	75.2178	79.7017	84.1206	89.1886	93.6831	98.1636	103.136	107.667	120.236	124.785	129.381	134.278	138.882	143.382	147.979	153.07	157.589	162.126	166.648	171.17	189.451	193.941	198.438	202.968
dedD-M3-3-3-concentrations	0.247	0.337	0.443	0.53	0.536	0.555	0.567	0.492	0.375	0.363	0.387	0.405	0.425	0.432	0.432	0.464	0.585	0.833	1.078	1.612	1.511	1.554	1.304	1.048	0.798	0.737	0.852	0.905	0.83	0.795	0.751	0.852	1.232	13.452	11.741	8.522	8.085
dedD-M3-4-1-dilution times	15.0906	20.2636	24.6683	29.0481	33.4444	38.2325	42.9928	47.5272	52.01	56.4931	61.1047	66.7228	71.2142	75.695	79.8961	84.6725	89.6731	94.1628	98.6419	103.629	112.684	125.789	130.404	135.251	144.369	149.015	154.062	158.581	163.116	167.64	172.161	176.684	181.373	185.949	199.426	203.961
dedD-M3-4-1-concentrations	0.262	0.331	0.491	0.503	0.535	0.519	0.555	0.517	0.445	0.501	0.478	0.529	0.526	0.571	0.642	0.604	0.747	0.799	0.743	0.847	3.101	1.833	1.154	1.009	2.154	3.193	3.408	3.562	3.866	5.12	5.273	4.666	4.553	7.104	2.814	1.782
dedD-M3-4-2-dilution times	15.0906	20.2636	24.6683	29.0481	33.4444	38.2325	42.9928	47.5272	52.01	61.1047	66.7228	71.2142	75.695	79.8961	84.6725	89.6731	108.158	144.369	149.015	154.062	158.581	163.116	167.64	172.161	176.684	181.373	185.949	190.435	194.928	199.426	203.961
dedD-M3-4-2-concentrations	0.26	0.395	0.47	0.583	0.6	0.618	0.602	0.544	0.513	1.149	1.753	1.567	1.376	1.435	1.268	1.26	3.888	5.217	3.516	2.509	2.32	2.215	2.238	2.335	2.551	2.649	2.755	2.957	3.229	3.052	3.213
dedD-M3-4-3-dilution times	15.0906	20.2636	24.6683	29.0481	33.4444	38.2325	42.9928	47.5272	52.01	56.4931	61.1047	66.7228	71.2142	75.695	79.8961	84.6725	89.6731	94.1628	98.6419	103.629	108.158	121.237	125.789	130.404	135.251	139.869	144.369	149.015	154.062	158.581	163.116	167.64	172.161	176.684	181.373	185.949	203.961
dedD-M3-4-3-concentrations	0.256	0.373	0.435	0.534	0.549	0.566	0.548	0.49	0.44	0.458	0.516	0.592	0.544	0.599	0.629	0.583	0.718	0.859	1.354	2.045	2.332	2.776	3.466	3.232	2.631	2.565	2.55	2.371	2.175	1.465	1.514	1.751	1.676	2.039	1.566	2.086	23.864
dedD-M4-2-1-dilution times	7.30778	11.7561	16.1997	21.0883	25.4942	29.9242	49.9481	54.3978	58.8611	63.37	67.9389	72.9417	77.4797	82.0183	86.5539	95.7475	113.003	118.375	122.896	135.244	145.838	150.572	155.121	159.626	164.124	168.67	173.537	178.106	182.64	191.611	196.117	201.403	205.901	210.379	214.859	219.378	223.874	228.369
dedD-M4-2-1-concentrations	0.5	0.55	0.618	0.632	0.65	0.666	0.687	0.846	0.66	0.689	0.728	0.759	0.867	1.074	1.526	2.733	2.864	2.947	3.648	4.439	4.439	4.292	4.849	4.686	5.294	5.744	7.396	9.825	10.971	17.613	17.503	15.275	18.955	20.247	23.663	28.619	31.459	30.651
dedD-M4-2-2-dilution times	7.30778	11.7561	16.1997	21.0883	25.4942	29.9242	49.9481	54.3978	58.8611	63.37	67.9389	72.9417	77.4797	82.0183	86.5539	91.1286	95.7475	113.003	118.375	135.244	145.838	150.572	155.121	159.626	164.124	168.67	173.537	178.106	182.64	187.126	191.611	196.117	201.403	205.901	210.379	214.859	219.378	223.874	228.369
dedD-M4-2-2-concentrations	0.5	0.566	0.626	0.637	0.646	0.647	0.669	0.791	0.748	0.747	0.779	0.782	0.87	1.003	1.242	1.529	1.912	2.159	2.066	3.311	3.311	2.833	3.582	3.961	4.292	4.735	4.629	5.363	6.608	8.289	8.544	8.792	8.501	8.576	8.504	8.866	9.252	8.941	8.691
dedD-M4-2-3-dilution times	7.30778	11.7561	16.1997	21.0883	25.4942	29.9242	49.9481	54.3978	58.8611	63.37	67.9389	72.9417	77.4797	82.0183	86.5539	91.1286	95.7475	113.003	118.375	122.896	135.244	145.838	150.572	155.121	159.626	164.124	168.67	173.537	187.126	191.611	196.117	201.403	205.901	210.379	214.859	219.378	223.874	228.369
dedD-M4-2-3-concentrations	0.5	0.573	0.642	0.643	0.64	0.671	0.64	0.852	0.863	0.754	0.805	0.841	0.951	1.098	1.133	1.188	1.205	1.243	1.274	1.084	1.173	1.173	1.176	1.347	1.503	1.559	1.949	2.3	6.459	6.515	6.584	6.993	8.185	6.803	6.776	6.609	7.714	7.504
dinB-M2-1-3-dilution times	6.76972	11.0592	20.3439	25.5119	30.0133	34.4572	38.9361	44.3775	48.7567	53.1753	57.6019	79.5739	84.0281	88.5108	93.5408	120.639	125.151	129.651	134.152	145.515	160.619	165.055	169.489	174.249	179.15	183.541	187.93
dinB-M2-1-3-concentrations	0.15	0.233	0.272	0.355	0.33	0.375	0.374	0.47	0.384	0.408	0.452	1.066	0.801	0.817	0.908	0.975	1.381	2.043	2.752	1.445	1.659	2.601	2.741	2.944	2.865	3.924	3.666
dinB-M4-1-2-dilution times	6.81917	11.2669	15.7131	20.6103	25.0111	29.4431	49.4667	53.8994	58.3592	62.8647	67.3881	72.4361	76.9717	81.5108	86.045	90.6142	95.1847	112.446	117.876	151.301	155.861	160.367	164.865	169.362	178.83	183.382	187.867	192.354	196.839	202.14	206.641	211.121	215.598	220.116	224.612	229.108
dinB-M4-1-2-concentrations	0.5	0.467	0.597	0.76	0.801	0.889	0.912	1.089	1.085	1.057	1.079	0.972	1.002	0.876	0.993	1.124	1.319	1.707	1.805	1.226	1.568	1.85	2.322	2.789	5.035	5.164	6.717	7.31	7.895	7.671	7.665	5.541	5.874	6.346	7.537	7.795
dnaJ-M3-2-1-dilution times	42.0228	46.5672	51.0492	55.5325	60.0658	65.7456	70.2514	74.7364	79.2167	88.7414	93.2392	102.683	107.214	119.265	123.814	128.391	133.337	137.924	142.424	146.971	152.105	156.624	161.161	165.681	170.203	174.726
dnaJ-M3-2-1-concentrations	0.508	0.629	0.458	0.445	0.448	0.454	0.439	0.439	0.645	1.256	1.417	1.433	1.757	4.296	4.547	4.167	3.796	3.853	4.294	4.513	4.775	4.663	4.697	7.054	6.012	4.898
dnaJ-M3-2-2-dilution times	14.0231	23.7558	42.0228	46.5672	51.0492	55.5325	60.0658	65.7456	70.2514	74.7364	79.2167	83.6125	88.7414	93.2392	97.7211	102.683	107.214	123.814	128.391	133.337	137.924	142.424	146.971	152.105	156.624	161.161	165.681	170.203	174.726	201.998
dnaJ-M3-2-2-concentrations	0.508	0.544	1.116	1.315	1.292	1.179	1.034	0.945	0.967	1.509	2.36	2.2	3.301	4.703	4.804	3.935	4.195	7.939	6.486	5.647	6.096	8.527	11.021	11.434	10.923	10.486	15.021	12.949	10.776	3.659
dnaJ-M3-3-1-dilution times	14.5256	19.7836	24.2133	28.5928	32.9892	37.7003	42.5103	47.0519	51.5311	56.015	60.6	66.2369	70.7347	75.2178	79.7017	89.1886	93.6831	103.136	107.667	112.195	120.236	124.785	129.381	134.278	138.882	143.382	147.979	153.07	157.589	162.126	166.648	171.17	175.693	180.328	184.965	193.941	198.438	202.968
dnaJ-M3-3-1-concentrations	0.508	0.588	0.615	0.659	0.701	0.689	0.658	0.779	0.95	1.207	1.285	1.223	1.03	0.919	0.919	2.913	3.474	3.145	3.595	4.392	5.522	6.196	6.864	5.883	5.551	5.542	5.479	5.841	6.063	5.661	8.148	8.123	7.598	7.004	10.959	8.656	5.462	3.86
dnaJ-M3-3-2-dilution times	14.5256	19.7836	24.2133	28.5928	32.9892	37.7003	42.5103	47.0519	51.5311	56.015	60.6	66.2369	70.7347	75.2178	79.7017	98.1636	107.667	112.195	120.236	124.785	129.381	134.278	138.882	147.979	153.07	157.589	162.126	166.648	171.17	175.693	180.328	184.965	189.451	198.438	202.968
dnaJ-M3-3-2-concentrations	0.508	0.577	0.616	0.651	0.671	0.684	0.76	0.86	1.03	1.151	1.193	1.132	0.955	0.862	0.862	3.326	3.657	4.341	6.376	6.004	6.056	5.462	5.299	5.056	5.077	4.936	4.758	6.54	6.64	6.127	6.056	9.382	13.619	5.307	4.723
dnaJ-M3-4-1-dilution times	15.0906	20.2636	24.6683	29.0481	33.4444	38.2325	42.9928	47.5272	52.01	56.4931	61.1047	66.7228	71.2142	75.695	84.6725	94.1628	98.6419	103.629	108.158	112.684	121.237	125.789	130.404	135.251	139.869	149.015	154.062	158.581	167.64	172.161	176.684	181.373	185.949	190.435	194.928	199.426	203.961
dnaJ-M3-4-1-concentrations	0.508	0.609	0.681	0.66	0.665	0.707	0.772	0.917	1.19	1.268	1.282	1.156	1.04	0.881	1.011	3.334	4.3	4.505	4.915	5.38	6.297	5.519	5.361	5.76	6.42	7.572	6.759	7.724	14.457	11.172	7.839	6.325	10.022	11.443	8.453	6.526	6.704
dnaJ-M4-2-1-dilution times	11.7561	16.1997	21.0883	25.4942	29.9242	54.3978	58.8611	63.37	67.9389	72.9417	77.4797	91.1286	95.7475	113.003	135.244	145.838	150.572	155.121	159.626	164.124	168.67	173.537	178.106	182.64	187.126	191.611	196.117	201.403	205.901	210.379	214.859	219.378	223.874	228.369
dnaJ-M4-2-1-concentrations	1.249	1.614	1.49	1.31	1.229	1.981	2.387	2.869	3.006	2.912	2.885	17.125	17.484	12.977	35.604	35.604	41.129	46.097	37.677	39.71	37.634	38.115	40.183	43.246	52.757	51.886	56.479	60.86	71.337	81.208	75.193	79.76	77.591	83.343
dnaJ-M4-2-2-dilution times	11.7561	16.1997	21.0883	25.4942	29.9242	54.3978	58.8611	63.37	67.9389	72.9417	77.4797	82.0183	91.1286	95.7475	113.003	118.375	122.896	135.244	145.838	150.572	155.121	159.626	164.124	168.67	173.537	178.106	182.64	187.126	191.611	196.117	205.901	210.379	214.859	219.378	223.874	228.369
dnaJ-M4-2-2-concentrations	1.249	1.463	1.384	1.2	1.199	3.048	3.978	3.79	3.288	2.82	2.821	3.15	5.719	7.691	8.322	10.183	12.183	13.911	13.911	15.461	17.098	15.912	15.063	15.491	15.029	19.322	24.998	28.32	27.401	25.413	16.388	19.255	21.277	24.354	24.714	23.761
dnaJ-M4-2-3-dilution times	11.7561	16.1997	21.0883	25.4942	29.9242	54.3978	58.8611	63.37	67.9389	72.9417	77.4797	82.0183	113.003	122.896	135.244	145.838	150.572	164.124	168.67	173.537	178.106	182.64	187.126	191.611	196.117	201.403	205.901	210.379	214.859	219.378	223.874	228.369
dnaJ-M4-2-3-concentrations	1.249	1.494	1.394	1.214	1.211	2.701	3.551	3.505	3.061	2.695	2.567	2.848	10.956	12.8	13.754	13.754	14.162	38.211	39.307	36.358	38.157	42.507	42.923	41.359	39.139	38.47	41.478	46.818	56.658	65.713	70.62	70.582
dnaK-M2-1-3-dilution times	11.0592	20.3439	25.5119	30.0133	34.4572	38.9361	44.3775	48.7567	53.1753	57.6019	79.5739	88.5108	93.5408	120.639	125.151	129.651	134.152	141.145	145.515	160.619	165.055	169.489	174.249	179.15	183.541	187.93
dnaK-M2-1-3-concentrations	0.352	0.419	0.467	0.411	0.413	0.425	0.45	0.398	0.375	0.383	1.447	0.547	0.589	0.751	0.956	0.927	0.976	1.053	0.896	0.898	1.104	1.103	1.106	1.235	1.723	1.861
dnaK-M2-1-1-dilution times	20.3439	25.5119	30.0133	34.4572	38.9361	44.3775	48.7567	53.1753	57.6019	79.5739	88.5108	125.151	129.651	134.152	145.515	160.619	165.055	169.489	174.249	179.15	183.541	187.93
dnaK-M2-1-1-concentrations	0.508	0.543	0.493	0.45	0.438	0.46	0.428	0.377	0.381	1.349	0.484	0.914	1.221	1.325	0.721	0.822	0.894	1.028	1.044	1.132	1.445	1.574
dnaK-M2-1-2-dilution times	20.3439	25.5119	30.0133	34.4572	38.9361	44.3775	57.6019	84.0281	88.5108	93.5408	125.151	129.651	134.152	141.145	145.515	160.619	165.055	169.489	174.249	179.15	183.541	187.93
dnaK-M2-1-2-concentrations	0.479	0.501	0.445	0.452	0.495	0.486		0.837	0.877	0.784	0.794	1.155	1.046	1.08	0.719	0.949	1.062	1.204	1.211	1.295	1.733	1.863
dnaK-M3-1-3-dilution times	9.26556	13.6347	18.825	23.4225	27.7983	32.185	36.6667	41.6558	46.1961	50.6861	55.1714	59.6564	65.2381	69.8903	74.3764	78.8539	83.2283	88.4167	92.9161	97.3994	102.351	106.882	118.418	122.968	127.526	132.519	137.09	141.588	146.088	151.264	155.786	160.322	164.841	169.364	173.886	178.408	183.181	187.668	192.149	196.645	201.159
dnaK-M3-1-3-concentrations	0.354	0.432	0.449	0.467	0.481	0.516	0.536	0.534	0.488	0.436	0.403	0.421	0.446	0.445	0.471	0.537	0.597	0.617	0.68	0.738	0.858	0.962	1.216	1.287	1.103	0.959	0.891	0.991	0.92	0.986	0.969	1.001	1.098	1.117	1.273	1.289	1.414	1.447	1.638	1.728	1.965
dnaK-M3-2-1-dilution times	42.0228	46.5672	51.0492	55.5325	60.0658	65.7456	74.7364	79.2167	83.6125	88.7414	93.2392	97.7211	102.683	107.214	123.814	128.391	133.337	137.924	142.424	146.971	152.105	156.624	161.161	165.681	170.203	174.726	179.309	184.008	188.497	192.981	197.478	201.998
dnaK-M3-2-1-concentrations	0.501	0.518	0.429	0.398	0.392	0.392	0.315	0.342	0.315	0.378	0.428	0.514	0.541	0.697	0.838	0.9	0.926	0.915	1.01	1.017	1.147	1.117	1.13	1.188	1.324	1.466	1.629	1.701	1.77	1.918	1.607	1.923
dnaK-M3-3-1-dilution times	10.0394	14.5256	19.7836	24.2133	28.5928	32.9892	42.5103	47.0519	51.5311	56.015	60.6	66.2369	70.7347	75.2178	79.7017	84.1206	89.1886	93.6831	98.1636	103.136	107.667	124.785	129.381	134.278	138.882	143.382	147.979	153.07	157.589	162.126	166.648	171.17	175.693	180.328	184.965	189.451	193.941	198.438	202.968
dnaK-M3-3-1-concentrations	0.448	0.505	0.54	0.589	0.535	0.528	0.569	0.474	0.418	0.428	0.464	0.493	0.497	0.538	0.538	0.53	0.596	0.864	1.044	1.25	1.459	1.113	0.937	0.961	0.95	1.045	1.139	1.265	1.421	1.619	1.852	2.169	2.482	2.732	2.846	2.985	3.113	3.55	3.389
dnaK-M3-3-2-dilution times	10.0394	14.5256	19.7836	24.2133	28.5928	32.9892	37.7003	42.5103	47.0519	51.5311	56.015	60.6	66.2369	70.7347	75.2178	79.7017	84.1206	89.1886	93.6831	103.136	107.667	124.785	129.381	134.278	138.882	143.382	147.979	153.07	157.589	162.126	166.648	171.17	175.693	180.328	184.965	189.451	193.941	198.438	202.968
dnaK-M3-3-2-concentrations	0.508	0.556	0.478	0.477	0.505	0.538	0.557	0.528	0.455	0.396	0.384	0.405	0.467	0.471	0.382	0.382	0.479	0.603	0.853	1.132	1.476	1.667	1.424	1.184	1.102	1.174	1.224	1.235	1.221	1.155	1.247	1.341	1.436	1.538	1.575	1.62	1.777	1.919	1.973
dnaK-M3-3-3-dilution times	10.0394	14.5256	19.7836	24.2133	28.5928	32.9892	37.7003	42.5103	47.0519	51.5311	56.015	60.6	66.2369	70.7347	75.2178	79.7017	84.1206	89.1886	93.6831	98.1636	103.136	107.667	120.236	124.785	129.381	134.278	138.882	143.382	147.979	153.07	157.589	162.126	166.648	171.17	175.693	180.328	184.965	189.451	193.941	198.438	202.968
dnaK-M3-3-3-concentrations	0.491	0.532	0.456	0.432	0.484	0.509	0.52	0.561	0.48	0.391	0.35	0.373	0.406	0.425	0.477	0.477	0.516	0.572	0.666	0.774	0.845	0.976	1.276	1.204	1.082	1.007	0.997	1.108	1.12	1.206	1.234	1.19	1.311	1.532	1.732	1.925	2.019	2.171	2.339	2.474	2.533
dnaK-M3-4-1-dilution times	10.4961	15.0906	20.2636	24.6683	29.0481	33.4444	38.2325	42.9928	47.5272	52.01	56.4931	61.1047	66.7228	71.2142	79.8961	84.6725	89.6731	94.1628	98.6419	103.629	108.158	112.684	121.237	125.789	130.404	135.251	139.869	144.369	154.062	158.581	163.116	167.64	172.161	176.684	181.373	185.949	190.435	194.928	199.426	203.961
dnaK-M3-4-1-concentrations	0.508	0.545	0.557	0.536	0.485	0.531	0.513	0.559	0.442	0.384	0.395	0.402	0.435	0.466	0.508	0.492	0.637	0.703	0.68	0.789	0.96	1.19	1.521	2.249	1.87	1.644	1.616	1.608	1.652	1.466	1.26	1.355	1.453	1.55	1.623	1.572	1.812	1.929	2.131	2.575
dnaK-M4-1-1-dilution times	15.7131	20.6103	25.0111	29.4431	49.4667	53.8994	58.3592	62.8647	67.3881	72.4361	76.9717	81.5108	86.045	90.6142	95.1847	117.876	122.396	134.724	139.464	146.559	151.301	155.861	160.367	164.865	169.362	174.261	178.83	183.382	187.867	192.354	196.839	202.14	206.641	211.121	215.598	220.116	224.612	229.108
dnaK-M4-1-1-concentrations	1.708	1.651	1.492	1.474	1.435	1.635	1.422	1.507	1.653	1.663	2.014	2.265	2.407	2.6	2.697	2.741	2.724	2.921	3.247	3.003	3.26	4.009	5.187	6.513	6.999	6.721	7.702	8.163	8.924	9.398	8.008	8.46	9.226	9.736	9.965	9.802	10.326	11.58
dnaK-M4-1-2-dilution times	20.6103	25.0111	29.4431	49.4667	53.8994	58.3592	62.8647	67.3881	72.4361	76.9717	81.5108	86.045	90.6142	95.1847	112.446	117.876	122.396	134.724	139.464	146.559	151.301	155.861	164.865	169.362	174.261	178.83	183.382	187.867	192.354	196.839	202.14	206.641	211.121	215.598	220.116	224.612	229.108
dnaK-M4-1-2-concentrations	1.872	1.742	1.632	1.57	1.651	1.539	1.733	1.861	2.003	2.294	2.304	2.392	2.386	2.312	2.049	2.126	2.04	2.688	3.145	3.707	3.144	4.391	8.143	7.533	8.139	9.372	10.433	13.342	15.63	14.925	12.428	13.636	15.301	17.562	17.359	18.814	20.589
dnaK-M4-1-3-dilution times	15.7131	20.6103	25.0111	29.4431	49.4667	53.8994	58.3592	62.8647	67.3881	72.4361	76.9717	81.5108	86.045	90.6142	95.1847	112.446	117.876	122.396	134.724	139.464	146.559	151.301	155.861	160.367	164.865	169.362	174.261	178.83	183.382	187.867	192.354	196.839	202.14	206.641	211.121	215.598	220.116	224.612	229.108
dnaK-M4-1-3-concentrations	1.779	1.633	1.531	1.481	1.423	1.57	1.489	1.447	1.464	1.445	1.444	1.571	1.761	1.883	1.929	1.949	1.859	2.002	2.397	2.816	3.357	2.694	3.291	3.14	3.794	3.971	3.659	4.309	4.895	5.336	5.497	5.638	5.643	5.712	5.676	5.799	5.903	6.05	6.094
emrB-M3-1-1-dilution times	9.26556	13.6347	18.825	23.4225	27.7983	59.6564	65.2381	69.8903	78.8539	83.2283	92.9161	97.3994	102.351	106.882	118.418	122.968	127.526	132.519	137.09	141.588	146.088	151.264	155.786	164.841	169.364	173.886	178.408	187.668	196.645	201.159
emrB-M3-1-1-concentrations	0.508	0.527	0.584	0.587	0.656	1.103	0.995	1.302	3.689	4.004	7.364	5.897	4.806	5.349	12.936	10.106	8.407	8.832	8.915	9.394	8.471	8.321	9.916	17.129	17.169	16.729	16.689	31.36	9.766	6.37
emrB-M3-1-2-dilution times	9.26556	13.6347	18.825	23.4225	27.7983	59.6564	65.2381	78.8539	83.2283	92.9161	97.3994	102.351	106.882	118.418	122.968	127.526	132.519	137.09	141.588	146.088	151.264	155.786	160.322	164.841	169.364	173.886	178.408	187.668	192.149	196.645	201.159
emrB-M3-1-2-concentrations	0.508	0.588	0.662	0.638	0.676	1.287	1.146	4.463	4.582	7.984	6.45	4.245	3.896	12.754	11.522	9.758	8.995	9.887	10.369	9.703	9.991	10.041	10.251	14.719	13.303	10.844	11.545	23.148	22.214	17.331	16.128
emrB-M3-2-1-dilution times	42.0228	51.0492	55.5325	60.0658	65.7456	70.2514	74.7364	97.7211	102.683	107.214	111.741	119.265	123.814	128.391	133.337	137.924	142.424	146.971	152.105	156.624	165.681	170.203	174.726	197.478	201.998
emrB-M3-2-1-concentrations	0.912	0.461	0.499	0.631	0.852	0.772	0.761	3.499	2.285	2.617	3.839	5.02	5.746	7.214	8.854	9.124	8.037	6.693	8.366	8.923	22.217	15.084	10.11	9.383	9.142
emrB-M3-2-2-dilution times	14.0231	37.2097	42.0228	46.5672	51.0492	55.5325	60.0658	65.7456	70.2514	74.7364	79.2167	83.6125	93.2392	97.7211	102.683	107.214	128.391	133.337	137.924	142.424	146.971	152.105	156.624	161.161	165.681	170.203	174.726	197.478	201.998
emrB-M3-2-2-concentrations	0.379	0.459	0.641	0.633	0.573	0.615	0.732	0.873	1.186	1.562	1.594	1.386	3.093	3.401	3.66	3.568	7.486	8.901	9.544	9.876	8.66	8.628	9.043	9.109	13.702	11.107	9.223	9.543	9.646
emrB-M3-3-1-dilution times	14.5256	19.7836	24.2133	28.5928	32.9892	37.7003	42.5103	47.0519	51.5311	56.015	60.6	66.2369	70.7347	75.2178	79.7017	84.1206	89.1886	93.6831	103.136	107.667	120.236	124.785	129.381	134.278	138.882	143.382	147.979	153.07	157.589	162.126	166.648	171.17	175.693	180.328	189.451	193.941	198.438	202.968
emrB-M3-3-1-concentrations	0.508	0.578	0.607	0.6	0.673	0.717	0.675	0.598	0.545	0.681	0.855	1.334	1.353	1.287	1.287	1.119	1.369	1.939	5.07	5.832	5.821	5.365	5.363	5.876	6.667	7.869	8.954	9.45	10.678	8.804	12.071	11.306	9.41	9.304	23.203	15.219	9.608	10.842
emrB-M3-3-2-dilution times	14.5256	19.7836	24.2133	28.5928	32.9892	37.7003	42.5103	47.0519	51.5311	56.015	60.6	79.7017	84.1206	93.6831	98.1636	103.136	107.667	120.236	124.785	129.381	134.278	138.882	147.979	153.07	157.589	162.126	166.648	171.17	175.693	184.965	189.451	193.941	198.438	202.968
emrB-M3-3-2-concentrations	0.508	0.611	0.644	0.692	0.715	0.755	1.187	1.887	2.027	2.049	2.057	4.483	2.932	7.506	7.134	5.485	5.083	4.779	6.309	8.707	10.171	11.186	11.971	11.803	12.21	12.456	18.963	17.409	17.845	36.872	39.754	26.597	19.27	18.388
emrB-M3-4-1-dilution times	15.0906	20.2636	24.6683	29.0481	33.4444	42.9928	47.5272	52.01	56.4931	61.1047	66.7228	71.2142	75.695	89.6731	94.1628	98.6419	103.629	108.158	121.237	125.789	130.404	144.369	149.015	154.062	158.581	163.116	167.64	172.161	176.684	185.949	190.435	194.928	199.426	203.961
emrB-M3-4-1-concentrations	0.461	0.591	0.59	0.621	0.648	1.415	1.772	2.029	1.872	1.818	1.606	1.533	1.567	3.927	4.871	5.209	5.287	5.879	6.016	6.705	8.067	21.41	18.164	18.577	18.924	19.042	29.932	30.573	30.337	39.441	39.954	30.344	25.272	23.619
emrB-M3-4-2-dilution times	15.0906	20.2636	24.6683	29.0481	33.4444	38.2325	42.9928	47.5272	52.01	56.4931	61.1047	71.2142	75.695	84.6725	89.6731	94.1628	98.6419	108.158	112.684	121.237	125.789	130.404	135.251	139.869	144.369	149.015	154.062	158.581	163.116	167.64	172.161	176.684	185.949	190.435	194.928	199.426	203.961
emrB-M3-4-2-concentrations	0.508	0.624	0.648	0.639	0.671	0.709	0.964	1.388	1.689	1.88	1.928	1.673	1.704	4.774	5.458	5.362	4.803	4.85	5.537	8.827	8.761	8.966	9.567	9.925	10.221	9.077	8.516	9.069	9.398	12.635	11.187	9.422	14.957	12.34	9.609	10.31	13.094
fdnH-M2-2-1-dilution times	11.5111	22.4358	27.5003	31.8	68.7386	73.1208	77.5517	81.9797	103.975	108.419	117.402	122.371	161.663	166.067	171.102	175.354	179.581	198.824	203.262	207.961	212.495	216.961	221.388	225.867	231.387	236.569
fdnH-M2-2-1-concentrations	0.508	0.477	0.454	0.421	0.508	0.676	0.587	0.604	1.746	1.105	4.517	5.084	12.383	8.338	6.575	10.42	14.914	43.444	30.927	21.238	22.179	32.229	34.743	34.418	32.283	43.417
fdnH-M2-2-2-dilution times	11.5111	22.4358	27.5003	31.8	36.0933	44.7119	49.8603	54.3831	58.8353	63.3439	68.7386	73.1208	77.5517	103.975	112.893	117.402	122.371	157.276	161.663	166.067	175.354	179.581	198.824	207.961	212.495	216.961	221.388	225.867	236.569
fdnH-M2-2-2-concentrations	0.508	0.521	0.425	0.395	0.423	0.428	0.505	0.521	0.666	0.696	0.965	0.784	0.779	6.213	2.521	2.211	2.645	12.253	8.047	7.447	11.889	11.986	18.825	7.41	5.83	7.872	9.26	9.137	23.459
fdnH-M2-2-3-dilution times	11.5111	22.4358	27.5003	31.8	36.0933	54.3831	58.8353	63.3439	68.7386	77.5517	81.9797	108.419	112.893	117.402	122.371	166.067	171.102	175.354	179.581	194.427	198.824	203.262	207.961	212.495	216.961	221.388	225.867	236.569
fdnH-M2-2-3-concentrations	0.508	0.538	0.441	0.402	0.418	2.441	2.046	1.541	1.339	4.268	5.537	12.679	8.583	6.198	5.523	7.99	6.721	9.902	11.874	12.515	19.489	14.684	10.198	10.413	14.533	16.427	15.649	22.43
fdnH-M4-4-1-dilution times	3.83056	8.27667	12.7303	17.2339	22.0303	26.4556	59.8606	64.3756	69.0458	73.9528	78.4925	83.0278	87.5686	92.1553	96.8717	114.128	147.027	151.692	156.214	160.714	165.208	169.857	174.651	179.221	183.721	188.206	192.691	202.491	206.977	211.454	215.965	220.462	224.956
fdnH-M4-4-1-concentrations	1.338	1.669	1.338	1.183	1.103	1.067	2.775	3.877	4.076	4.615	4.186	3.547	3.527	3.8	4.226	5.229	9.921	10.756	12.883	16.915	18.975	16.145	17.09	19.734	22.188	23.941	27.104	53.525	67.951	74.925	73.539	73.027	71.739
fdnH-M4-4-2-dilution times	12.7303	17.2339	22.0303	26.4556	50.9056	64.3756	69.0458	73.9528	78.4925	83.0278	87.5686	92.1553	96.8717	114.128	147.027	151.692	156.214	160.714	165.208	169.857	174.651	179.221	183.721	188.206	192.691	197.237	202.491	206.977	211.454	215.965	220.462	224.956
fdnH-M4-4-2-concentrations	0.896	1.09	1.165	1.065	1.029	4.111	4.813	4.73	4.237	3.776	3.683	3.723	4.036	5.062	4.877	6.873	9.656	12.039	14.756	13.788	17.107	22.541	24.809	25.937	25.91	25.167	21.72	21.618	21.904	22.254	23.387	24.824
fdnH-M4-4-3-dilution times	3.83056	8.27667	12.7303	17.2339	22.0303	26.4556	64.3756	69.0458	73.9528	78.4925	83.0278	87.5686	92.1553	96.8717	114.128	119.371	136.32	141.007	160.714	165.208	169.857	174.651	179.221	188.206	192.691	197.237	202.491	206.977	211.454	215.965	220.462	224.956
fdnH-M4-4-3-concentrations	1.471	1.802	1.353	1.155	1.062	1.044	5.213	5.57	5.419	4.86	4.524	4.171	4.144	4.67	6.189	7.554	7.869	6.377	8.257	9.525	8.38	9.096	12.246	19.675	26.086	28.673	26.424	23.114	23.904	25.013	26.026	27.212
fis-M2-1-1-dilution times	11.0592	20.3439	25.5119	30.0133	34.4572	38.9361	44.3775	48.7567	53.1753	57.6019	79.5739	84.0281	88.5108	93.5408	120.639	134.152	145.515	160.619	165.055	169.489	174.249	179.15	183.541	187.93
fis-M2-1-1-concentrations	0.389	0.531	0.605	0.564	0.536	0.55	0.575	0.453	0.469	0.534	1.357	1.064	0.982	0.855	3.088	7.033	3.031	3.523	4.368	4.343	4.074	6.078	6.266	5.332
fis-M2-1-3-dilution times	11.0592	20.3439	25.5119	30.0133	34.4572	38.9361	44.3775	57.6019	88.5108	93.5408	120.639	129.651	141.145	145.515	160.619	165.055	169.489	174.249	179.15	187.93
fis-M2-1-3-concentrations	0.373	0.529	0.668	0.619	0.535	0.555	0.61	1.772	2.445	1.665	6.176	8.005	2.784	2.806	4.031	5.169	5.244	5.196	7.165	9.062
fis-M2-1-2-dilution times	11.0592	25.5119	30.0133	34.4572	44.3775	48.7567	53.1753	57.6019	75.1239	84.0281	93.5408	120.639	129.651	145.515	160.619	165.055	169.489	174.249	179.15	183.541	187.93
fis-M2-1-2-concentrations	0.344	0.858	0.611	0.444	1.216	1.358	1.128	1.058	4.156	2.913	3.555	3.823	13.572	6.011	7.476	8.211	8.838	9.981	13.71	15.753	15.054
fis-M3-1-2-dilution times	13.6347	18.825	23.4225	27.7983	32.185	36.6667	41.6558	46.1961	50.6861	55.1714	59.6564	65.2381	74.3764	78.8539	83.2283	92.9161	97.3994	102.351	106.882	118.418	122.968	127.526	132.519	137.09	141.588	146.088	151.264	155.786	164.841	169.364	173.886	178.408	187.668	192.149	196.645	201.159
fis-M3-1-2-concentrations	0.508	0.722	0.767	0.796	0.842	0.92	1.185	1.739	2.43	2.121	2.007	1.805	2.24	1.595	1.373	3.023	3.132	3.148	3.549	3.914	5.321	4.942	4.577	5.025	5.53	6.487	6.893	6.263	11.786	9.26	5.936	5.661	12.064	8.898	6.964	7.853
fis-M3-1-3-dilution times	13.6347	18.825	23.4225	27.7983	32.185	36.6667	41.6558	46.1961	50.6861	55.1714	59.6564	65.2381	69.8903	74.3764	78.8539	83.2283	92.9161	97.3994	102.351	106.882	118.418	122.968	127.526	132.519	137.09	141.588	146.088	151.264	155.786	164.841	169.364	173.886	178.408	187.668	192.149	196.645	201.159
fis-M3-1-3-concentrations	0.508	0.74	0.75	0.771	0.829	0.917	1.214	1.613	2.348	2.072	2.01	1.93	1.9	1.759	1.702	1.699	3.689	3.617	2.963	2.79	2.296	3.165	4.746	5.507	6.182	6.011	6.057	6.598	6.802	11.254	9.469	7.643	9.073	19.018	16.882	11.69	11.347
fis-M3-1-1-dilution times	13.6347	18.825	23.4225	27.7983	32.185	36.6667	41.6558	46.1961	50.6861	55.1714	59.6564	65.2381	69.8903	74.3764	78.8539	127.526	132.519	137.09	141.588	146.088	151.264	155.786	164.841	173.886	178.408	192.149	196.645	201.159
fis-M3-1-1-concentrations	0.751	0.716	0.729	0.818	0.817	0.944	1.271	1.911	2.327	2.308	2.061	1.865	2.317	1.633	1.521	6.11	8.46	8.112	6.639	6.436	6.874	5.842	10.854	5.26	5.906	7.333	6.449	7.57
fis-M3-2-2-dilution times	51.0492	55.5325	60.0658	65.7456	70.2514	74.7364	79.2167	83.6125	88.7414	97.7211	102.683	107.214	111.741	119.265	123.814	128.391	133.337	137.924	142.424	146.971	152.105	156.624	165.681	170.203	174.726
fis-M3-2-2-concentrations	0.589	0.572	0.563	0.536	0.454	0.442	0.485	0.414	0.567	1.51	2.411	3.138	3.221	2.712	2.814	4.015	4.352	4.592	4.179	4.314	3.372	3.835	7.67	6.267	5.573
fis-M3-2-3-dilution times	23.7558	28.1344	32.5294	37.2097	42.0228	46.5672	51.0492	55.5325	60.0658	65.7456	70.2514	74.7364	79.2167	83.6125	88.7414	93.2392	97.7211	102.683	107.214	119.265	123.814	128.391	133.337	137.924	142.424	146.971	152.105	156.624	161.161	165.681	170.203	174.726	179.309	184.008	188.497	192.981	197.478	201.998
fis-M3-2-3-concentrations	0.525	0.713	0.67	0.772	0.781	0.675	0.595	0.554	0.588	0.58	0.471	0.52	0.569	0.612	0.801	1.055	1.017	1.096	1.11	1.279	1.486	1.415	1.203	1.125	1.263	1.352	1.556	1.314	1.118	1.249	1.398	1.83	2.258	2.859	3.381	3.03	3.227	3.073
fis-M3-2-1-dilution times	55.5325	60.0658	65.7456	70.2514	74.7364	79.2167	93.2392	97.7211	102.683	107.214	123.814	133.337	137.924	142.424	146.971	152.105	161.161	165.681	170.203	174.726
fis-M3-2-1-concentrations	0.564	0.611	0.607	0.493	0.477	0.504	2.052	1.849	2.127	2.115	1.97	4.219	3.76	3.955	3.441	3.92	1.848	2.415	3.137	3.883
fis-M3-3-2-dilution times	10.0394	14.5256	19.7836	24.2133	28.5928	32.9892	37.7003	42.5103	47.0519	51.5311	56.015	60.6	66.2369	70.7347	75.2178	79.7017	89.1886	93.6831	98.1636	103.136	107.667	120.236	124.785	129.381	134.278	138.882	143.382	147.979	153.07	157.589	162.126	166.648	171.17	175.693	180.328	184.965	189.451	198.438	202.968
fis-M3-3-2-concentrations	0.508	0.652	0.766	0.728	0.725	0.837	0.968	0.922	1.221	1.429	1.461	1.324	1.284	1.026	0.971	0.971	2.096	2.791	2.761	2.562	2.603	2.287	3.044	4.329	4.958	4.919	4.867	4.739	4.546	4.239	4.284	6.013	5.92	4.833	4.41	6.608	9.441	3.662	3.303
fis-M3-3-3-dilution times	14.5256	19.7836	24.2133	28.5928	32.9892	37.7003	42.5103	47.0519	51.5311	56.015	60.6	66.2369	70.7347	75.2178	79.7017	84.1206	89.1886	93.6831	98.1636	103.136	112.195	120.236	124.785	129.381	134.278	138.882	143.382	147.979	153.07	157.589	162.126	166.648	171.17	175.693	184.965	193.941	198.438	202.968
fis-M3-3-3-concentrations	0.674	0.673	0.615	0.755	0.846	0.872	0.905	0.792	0.697	0.763	0.918	1.003	0.962	1.026	1.026	0.929	1.018	1.11	1.347	1.428	1.792	1.562	1.379	1.412	1.39	1.387	1.693	1.881	1.935	2.008	2.376	2.572	2.957	3.021	6.917	3.77	3.276	3.934
fis-M3-3-1-dilution times	10.0394	14.5256	19.7836	24.2133	28.5928	32.9892	37.7003	42.5103	47.0519	51.5311	56.015	60.6	66.2369	70.7347	75.2178	79.7017	84.1206	89.1886	93.6831	98.1636	103.136	107.667	120.236	124.785	129.381	134.278	138.882	143.382	147.979	153.07	157.589	162.126	166.648	171.17	175.693	180.328	184.965	189.451	193.941	198.438	202.968
fis-M3-3-1-concentrations	0.508	0.671	0.818	0.711	0.748	0.891	0.947	0.953	0.742	0.564	0.582	0.602	0.67	0.599	0.74	0.74	1.027	1.03	1.271	1.518	1.547	1.8	1.749	1.28	1.084	0.995	0.97	1.158	1.039	1.205	1.201	1.416	1.964	2.513	2.865	3.064	3.06	3.289	2.315	2.693	3.336
fis-M3-4-2-dilution times	15.0906	20.2636	24.6683	29.0481	33.4444	38.2325	42.9928	47.5272	52.01	56.4931	61.1047	66.7228	71.2142	75.695	79.8961	84.6725	89.6731	94.1628	98.6419	108.158	112.684	121.237	125.789	130.404	135.251	139.869	144.369	154.062	158.581	163.116	167.64	172.161	176.684	185.949	190.435	194.928	199.426	203.961
fis-M3-4-2-concentrations	0.485	0.724	0.764	0.763	0.801	0.839	0.883	0.721	0.594	0.565	0.564	0.622	0.493	0.468	0.547	0.66	0.895	0.947	1.03	2.395	2.979	3.343	3.281	3.044	3.059	3.898	5.022	5.585	4.65	4.42	7.036	6.566	5.243	8.402	7.618	5.174	3.732	3.185
fis-M3-4-3-dilution times	20.2636	24.6683	29.0481	33.4444	38.2325	42.9928	47.5272	52.01	56.4931	61.1047	66.7228	71.2142	75.695	79.8961	84.6725	89.6731	94.1628	98.6419	103.629	108.158	112.684	121.237	125.789	130.404	135.251	139.869	144.369	149.015	154.062	158.581	163.116	167.64	172.161	176.684	181.373	185.949	190.435	194.928	199.426	203.961
fis-M3-4-3-concentrations	0.643	0.727	0.794	0.85	0.848	0.853	0.704	0.538	0.619	0.763	0.898	0.886	1.011	0.994	0.973	1.101	1.168	1.347	1.334	1.578	1.387	1.649	2.409	2.618	2.646	2.62	2.686	1.86	2.185	1.962	2.057	2.109	2.198	2.33	2.513	2.643	3.064	3.432	3.156	3.84
fis-M3-4-1-dilution times	15.0906	20.2636	24.6683	29.0481	33.4444	38.2325	42.9928	47.5272	52.01	61.1047	66.7228	71.2142	75.695	79.8961	84.6725	89.6731	98.6419	108.158	130.404	135.251	139.869	144.369	149.015	154.062	158.581	167.64	172.161	185.949	194.928	199.426	203.961
fis-M3-4-1-concentrations	0.674	0.8	0.818	0.828	0.846	0.932	0.93	0.712	0.625	1.351	1.971	2.355	2.1	1.53	1.395	1.647	2.618	5.301	7.526	8.181	6.502	7.547	5.892	5.128	6.736	12.968	10.159	10.536	8.167	5.659	6.204
fis-M4-1-1-dilution times	15.7131	20.6103	25.0111	29.4431	49.4667	53.8994	58.3592	72.4361	76.9717	81.5108	86.045	90.6142	95.1847	112.446	117.876	122.396	134.724	151.301	160.367	164.865	169.362	174.261	178.83	183.382	187.867	192.354	196.839	202.14	206.641	211.121	215.598	220.116	224.612	229.108
fis-M4-1-1-concentrations	1.865	2.337	2.395	2.583	2.581	2.575	2.852	8.139	8.652	9.798	9.296	9.597	8.744	8.781	7.545	10.41	12.478	18.14	12.927	17.435	16.904	19.418	22.825	29.173	30.448	35.252	33.285	33.752	32.806	38.906	34.319	33.601	39.566	38.578
fis-M4-1-2-dilution times	15.7131	20.6103	25.0111	29.4431	49.4667	53.8994	58.3592	62.8647	67.3881	72.4361	76.9717	81.5108	86.045	90.6142	95.1847	112.446	117.876	122.396	134.724	139.464	146.559	151.301	155.861	160.367	164.865	178.83	183.382	187.867	192.354	196.839	202.14	206.641	211.121	215.598	220.116	224.612	229.108
fis-M4-1-2-concentrations	1.911	2.425	2.551	2.641	2.555	2.72	2.773	2.834	3.308	3.744	4.218	4.02	4.346	4.399	4.588	4.457	4.002	4.556	5.648	5.874	6.674	5.451	5.072	6.387	4.785	22.454	27.556	25.668	24.383	20.047	21.086	25.511	27.025	26.116	25.422	27.419	25.939
fis-M4-1-3-dilution times	15.7131	20.6103	25.0111	29.4431	49.4667	53.8994	58.3592	62.8647	67.3881	72.4361	76.9717	81.5108	86.045	90.6142	95.1847	112.446	117.876	122.396	134.724	139.464	146.559	151.301	155.861	160.367	164.865	169.362	174.261	178.83	183.382	187.867	192.354	196.839	202.14	206.641	211.121	215.598	220.116	224.612	229.108
fis-M4-1-3-concentrations	2.212	2.563	2.723	2.687	2.646	2.91	2.841	3.068	3.762	4.486	5.357	6.484	7.271	7.498	7.869	7.761	6.404	7.449	9.393	7.606	9.108	9.077	9.53	10.659	13.986	15.709	16.38	17.305	17.789	19.73	22.027	24.167	26.063	26.261	27.926	31.305	34.985	40.57	46.315
frdA-M2-4-1-dilution times	12.4158	16.7597	29.8497	34.1389	38.4642	42.5647	52.3078	56.7569	61.2253	65.7514	71.0808	84.3458	119.876	124.716	159.334	163.723	168.206	181.468	203.71	212.904	217.347	221.772	226.362	236.939
frdA-M2-4-1-concentrations	0.508	0.68	0.548	0.46	0.433	0.474	1.966	1.89	1.49	1.365	1.379		7.194	5.542	14.849	12.698	8.902	12.07	8.821	24.172	28.789	24.285	22.103	21.545
frdA-M2-4-3-dilution times	12.4158	16.7597	29.8497	34.1389	42.5647	47.1581	52.3078	56.7569	61.2253	75.4789	79.9136	84.3458	110.802	115.287	119.876	124.716	159.334	163.723	168.206	173.196	181.468	194.798	199.198	203.71	208.37	212.904	217.347	221.772	226.362	236.939
frdA-M2-4-3-concentrations	0.508	0.511	0.448	0.425	2.183	1.813	1.494	1.647	1.12	5.494	5.653	5.11	11.136	7.528	6.48	7.934	19.77	15.395	10.571	7.486	13.262	14.03	19.374	16.122	12.236	10.138	10.576	11.557	12.911	11.968
frdA-M2-4-2-dilution times	16.7597	29.8497	34.1389	38.4642	61.2253	65.7514	71.0808	75.4789	119.876	124.716	173.196	203.71	208.37	217.347	221.772	226.362	236.939
frdA-M2-4-2-concentrations	0.762	0.561	0.481	0.505	0.889	0.923	0.963	0.761	5.837	6.915	4.047	9.538	8.949	23.703	29.206	25.762	26.29
frdA-M4-2-1-dilution times	11.7561	16.1997	21.0883	25.4942	29.9242	54.3978	58.8611	63.37	67.9389	77.4797	82.0183	86.5539	91.1286	95.7475	113.003	122.896	135.244	145.838	155.121	159.626	164.124	168.67	173.537	178.106	182.64	187.126	191.611	196.117	201.403	205.901	210.379	214.859	219.378	223.874	228.369
frdA-M4-2-1-concentrations	1.249	1.396	1.435	1.321	1.348	2.235	2.553	3.059	3.913	7.725	9.583	9.405	8.548	8.405	8.49	16.376	17.889	17.889	18.986	20.147	21.158	22.232	23.913	29.761	38.484	42.429	41.997	40.237	35.891	35.19	37.469	37.187	38.515	40.756	43.02
frdA-M4-2-2-dilution times	11.7561	16.1997	21.0883	25.4942	29.9242	63.37	67.9389	72.9417	77.4797	82.0183	86.5539	95.7475	113.003	118.375	122.896	145.838	155.121	159.626	164.124	168.67	173.537	178.106	182.64	187.126	191.611	196.117	201.403	205.901	210.379	214.859	219.378	223.874	228.369
frdA-M4-2-2-concentrations	1.139	1.364	1.487	1.376	1.328	8.208	8.55	7.356	6.319	5.912	5.292	8.624	12.08	12.577	15.028	18.298	15.027	20.22	27.389	30.535	28.235	31.425	36.91	38.115	37.45	35.864	31.673	31.489	32.501	35.043	38.839	42.057	40.827
frdA-M4-2-3-dilution times	11.7561	16.1997	21.0883	25.4942	29.9242	67.9389	72.9417	77.4797	82.0183	86.5539	91.1286	95.7475	113.003	118.375	122.896	135.244	145.838	150.572	155.121	159.626	164.124	168.67	173.537	178.106	182.64	187.126	191.611	196.117	201.403	205.901	210.379	214.859	219.378	223.874	228.369
frdA-M4-2-3-concentrations	1.249	1.454	1.529	1.452	1.404	9.354	8.563	6.764	5.813	6.031	5.734	7.045	8.004	9.275	13.077	16.161	16.161	13.781	14.447	14.654	16.649	18.79	20.173	27.651	34.067	36.946	36.022	34.323	31.55	29.943	30.047	30.057	32.028	33.87	35.422
fumA-M2-3-1-dilution times	24.3781	29.3994	33.6939	37.9997	51.8161	56.2722	60.7319	65.2486	70.6114	74.9961	79.4333	83.8639	105.849	110.289	114.769	119.315	124.221	163.352	167.777	172.806	177.001	181.176	194.512	198.912	203.386	208.063	212.601	217.058	221.482	226.017	231.489	236.655
fumA-M2-3-1-concentrations	0.476	0.436	0.42	0.417	0.706	0.677	0.995	1.382	1.947	1.808	1.51	1.378	4.772	6.175	6.192	6.179	5.082	10.744	7.757	5.69	8.305	11.81	25.571	18.463	19.888	21.239	20.04	23.868	23.295	22.404	24.683	29.802
fumA-M2-3-3-dilution times	11.9661	24.3781	29.3994	33.6939	37.9997	46.6333	51.8161	56.2722	65.2486	70.6114	74.9961	79.4333	83.8639	105.849	110.289	114.769	119.315	124.221	158.962	167.777	172.806	177.001	181.176	203.386	208.063	212.601	217.058	221.482	226.017	236.655
fumA-M2-3-3-concentrations	0.352	0.423	0.452	0.396	0.463	0.452	0.685	0.636	1.792	1.902	1.904	1.905	1.895	6.62	8.659	6.502	4.834	3.949	13.822	5.565	4.051	5.974	9.117	9.966	9.162	10.881	15.03	19.698	20.267	20.309
fumA-M2-3-2-dilution times	11.9661	24.3781	29.3994	33.6939	37.9997	51.8161	56.2722	60.7319	65.2486	70.6114	74.9961	79.4333	110.289	114.769	119.315	124.221	163.352	167.777	172.806	181.176	194.512	198.912	203.386	208.063	212.601	217.058	221.482	226.017	236.655
fumA-M2-3-2-concentrations	0.372	0.446	0.429	0.432	0.527	2.073	2.059	1.976	2.026	2.201	1.793	1.743	6.74	4.33	3.507	4.501	11.364	7.509	5.437	13.332	43.627	40.793	31.891	32.88	35.094	42.673	42.93	43.682	73.951
fumA-M4-3-1-dilution times	12.2447	16.7186	21.5611	25.9758	30.4053	50.4286	54.8914	59.3625	63.8742	68.4953	73.4483	77.9875	82.5242	87.0633	91.6444	96.3119	113.569	118.877	123.397	135.769	140.495	147.601	152.303	156.835	161.339	165.836	170.429	175.268	179.832	184.35	188.834	193.32	197.842	203.116	207.608	212.086	216.593	221.087	225.584
fumA-M4-3-1-concentrations	0.928	1.165	1.352	1.284	1.407	1.287	1.402	1.462	1.542	1.766	2.168	2.234	2.404	2.608	2.835	3.065	2.912	2.547	3.36	4.205	5.239	6.029	5.986	6.764	6.582	6.722	7.139	7.075	8.304	8.957	11.017	13.708	17.261	17.516	17.216	18.596	17.56	15.888	16.939
fumA-M4-3-2-dilution times	12.2447	16.7186	21.5611	25.9758	30.4053	50.4286	54.8914	59.3625	63.8742	68.4953	73.4483	77.9875	82.5242	87.0633	91.6444	96.3119	118.877	135.769	140.495	147.601	152.303	156.835	161.339	165.836	170.429	175.268	179.832	184.35	188.834	193.32	197.842	203.116	207.608	212.086	216.593	221.087	225.584
fumA-M4-3-2-concentrations	0.942	1.27	1.369	1.37	1.372	1.321	1.537	1.784	2.241	2.869	3.791	4.177	2.947	3.004	3.809	4.523	4.491	9.081	7.676	8.161	6.282	8.342	9.106	10.233	11.616	12.05	15.849	19.205	22.355	25.582	27.867	26.796	24.286	24.981	26.316	25.315	28.746
fumA-M4-3-3-dilution times	12.2447	16.7186	21.5611	25.9758	30.4053	50.4286	54.8914	59.3625	63.8742	68.4953	73.4483	77.9875	82.5242	87.0633	91.6444	96.3119	118.877	123.397	135.769	140.495	147.601	152.303	156.835	161.339	165.836	170.429	175.268	179.832	184.35	188.834	193.32	197.842	203.116	207.608	212.086	216.593	221.087	225.584
fumA-M4-3-3-concentrations	0.97	1.375	1.437	1.481	1.419	1.471	2.036	2.894	3.613	4.607	4.984	4.594	4.417	4.291	4.247	4.568	11.159	13.943	16.376	13.309	17.161	15.108	19.242	19.484	21.799	25.766	30.132	42.759	48.725	49.805	50.504	48.06	45.762	44.883	45.935	42.732	43.433	45.411
fur-M2-1-1-dilution times	11.0592	20.3439	25.5119	30.0133	34.4572	48.7567	53.1753	79.5739	84.0281	88.5108	142.464	146.969	168.651	173.079	177.507	183.074	188.271
fur-M2-1-1-concentrations	0.508	0.503	0.632	0.499	0.489	1.617	1.599	5.37	4.162	3.049	4.299	3.054	12.839	9.287	6.075	6.04	9.459
fur-M2-1-2-dilution times	11.0592	20.3439	25.5119	30.0133	34.4572	38.9361	44.3775	48.7567	53.1753	75.1239	79.5739	84.0281	88.5108	128.714	137.486	142.464	146.969	151.104	183.074
fur-M2-1-2-concentrations	0.508	0.601	0.673	0.566	0.524	0.606	0.785	1.171	1.188	4.467	3.618	2.524	2.412	13.331	5.381	3.447	5.319	7.33	3.453
fur-M2-1-3-dilution times	11.0592	20.3439	25.5119	30.0133	38.9361	44.3775	48.7567	53.1753	75.1239	79.5739	84.0281	88.5108	133.1	142.464	146.969	151.104	168.651	177.507	188.271
fur-M2-1-3-concentrations	0.508	0.592	0.642	0.516	1.295	1.707	1.728	1.813	5.803	6.396	4.853	3.19	9	4.225	3.537	3.427	16.143	6.947	13.91
fur-M4-1-1-dilution times	11.2669	15.7131	20.6103	25.0111	29.4431	58.3592	62.8647	67.3881	72.4361	76.9717	81.5108	86.045	90.6142	95.1847	112.446	117.876	122.396	134.724	139.464	151.301	155.861	160.367	164.865	169.362	174.261	178.83	183.382	187.867	192.354	196.839	202.14	206.641	211.121	215.598	220.116	224.612	229.108
fur-M4-1-1-concentrations	1.063	1.249	1.279	1.191	1.215	2.975	3.522	3.846	4.12	4.026	3.855	3.666	3.809	3.919	3.804	4.133	5.815	4.172	4.901	4.763	6.052	6.601	7.536	7.98	8.169	9.006	10.434	13.772	16.931	18.051	18.194	19.585	19.395	18.663	18.153	18.982	20.602
fur-M4-1-2-dilution times	11.2669	15.7131	20.6103	25.0111	29.4431	53.8994	58.3592	62.8647	67.3881	72.4361	76.9717	81.5108	86.045	90.6142	95.1847	112.446	117.876	122.396	134.724	139.464	146.559	151.301	155.861	160.367	164.865	169.362	174.261	178.83	183.382	187.867	192.354	196.839	202.14	206.641	211.121	215.598	220.116	224.612	229.108
fur-M4-1-2-concentrations	1.249	1.5	1.502	1.287	1.294	2.732	3.443	3.476	3.726	3.569	3.498	3.469	3.367	3.475	3.552	4.006	4.754	6.446	7.954	7.108	6.533	7.24	8.363	8.447	9.19	9.447	9.399	10.69	13.555	15.882	16.646	16.304	15.884	16.804	17.328	17.331	17.373	18.016	19.227
fur-M4-1-3-dilution times	11.2669	15.7131	20.6103	25.0111	29.4431	53.8994	58.3592	62.8647	67.3881	72.4361	76.9717	81.5108	86.045	90.6142	95.1847	112.446	134.724	139.464	146.559	151.301	155.861	160.367	164.865	169.362	174.261	178.83	183.382	187.867	192.354	196.839	202.14	206.641	211.121	215.598	220.116	224.612	229.108
fur-M4-1-3-concentrations	0.856	1.122	0.842	0.893	0.991	1.502	1.725	2.149	2.595	2.875	3.019	3.104	2.986	3.069	3.029	2.686	9.974	8.308	7.335	7.45	9.078	8.949	11.028	14.429	15.802	19.907	21.796	22.724	22.389	21.896	21.019	22.893	25.749	31.466	42.209	56.475	62.541
galF-M2-3-2-dilution times	11.9661	24.3781	29.3994	33.6939	37.9997	46.6333	51.8161	56.2722	60.7319	65.2486	70.6114	74.9961	83.8639	119.315	181.176	203.386	208.063	212.601	217.058	221.482	226.017	231.489	236.655
galF-M2-3-2-concentrations	0.508	0.578	0.555	0.506	0.561	0.563	0.778	0.621	0.692	0.712	1.063	1.14	2.686	1.459	22.907	23.288	25.623	28.479	36.718	39.091	43.226	39.507	51.387
galF-M2-3-1-dilution times	11.9661	24.3781	29.3994	33.6939	46.6333	51.8161	56.2722	60.7319	65.2486	70.6114	79.4333	83.8639	114.769	167.777	172.806	177.001	181.176	198.912	203.386	208.063	212.601	217.058	221.482	226.017
galF-M2-3-1-concentrations	0.508	0.585	0.561	0.576	2.127	2.367	1.623	1.547	1.957	1.956	4.984	6.292	5.781	9.49	8.038	10.337	12.663	20.245	12.998	14.935	20.218	28.849	25.665	22.522
galF-M2-3-3-dilution times	11.9661	24.3781	29.3994	33.6939	37.9997	51.8161	56.2722	60.7319	65.2486	70.6114	74.9961	83.8639	119.315	124.221	158.962	163.352	167.777	172.806	177.001	181.176	194.512	198.912	203.386	208.063	212.601	217.058	221.482	226.017	236.655
galF-M2-3-3-concentrations	0.508	0.545	0.561	0.523	0.566	2.034	3.218	2.299	1.666	1.491	1.56	3.916	3.181	3.426	14.331	14.524	10.338	7.097	7.363	7.609	28.821	24.781	15.634	10.995	11.761	17.946	18.437	17.561	41.835
galF-M4-3-1-dilution times	12.2447	16.7186	21.5611	25.9758	30.4053	54.8914	59.3625	63.8742	68.4953	73.4483	77.9875	82.5242	87.0633	91.6444	96.3119	113.569	118.877	123.397	135.769	140.495	147.601	152.303	156.835	161.339	165.836	170.429	175.268	179.832	184.35	188.834	193.32	197.842	203.116	207.608	212.086	216.593	221.087	225.584
galF-M4-3-1-concentrations	1.249	1.596	1.733	1.602	1.553	2.304	3.247	3.953	4.829	5.186	4.574	4.332	4.365	5.046	6.316	6.555	8.326	10.752	9.917	9.406	9.434	11.383	14.927	17.355	17.127	16.628	15.979	20.725	25.084	26.367	27.193	25.945	24.076	24.862	28.366	28.738	28.859	29.28
galF-M4-3-2-dilution times	16.7186	21.5611	25.9758	30.4053	50.4286	54.8914	59.3625	63.8742	68.4953	73.4483	77.9875	82.5242	87.0633	91.6444	96.3119	135.769	140.495	147.601	152.303	156.835	161.339	175.268	179.832	184.35	188.834	193.32	197.842	212.086	216.593	221.087	225.584
galF-M4-3-2-concentrations	2.319	2.1	1.819	1.715	1.598	2.169	2.619	3.23	4.135	4.853	5.389	6.631	6.498	6.329	5.612	14.363	14.113	15.573	12.146	13.807	15.519	44.76	60.712	59.417	60.116	62.967	61.171	133.695	138.97	139.917	138.71
galF-M4-3-3-dilution times	16.7186	21.5611	25.9758	30.4053	59.3625	63.8742	68.4953	73.4483	77.9875	82.5242	87.0633	91.6444	96.3119	113.569	118.877	123.397	140.495	147.601	152.303	156.835	161.339	165.836	170.429	175.268	179.832	184.35	188.834	193.32	197.842	203.116	207.608	212.086	216.593	221.087	225.584
galF-M4-3-3-concentrations	1.853	1.712	1.687	1.482	3.821	5.311	6.884	7.128	6.792	6.624	5.984	7.464	9.016	10.84	14.149	17.132	15.488	11.198	11.99	16.228	18.398	25.185	29.723	31.919	40.215	46.402	53.355	60.403	67.554	65.709	66.16	79.616	101.007	112.605	132.138
galT-M2-4-1-dilution times	16.7597	29.8497	34.1389	47.1581	52.3078	56.7569	61.2253	65.7514	75.4789	84.3458	115.287	119.876	124.716	163.723	168.206	173.196	177.337	181.468	194.798	199.198	203.71	208.37	217.347	221.772	226.362	236.939
galT-M2-4-1-concentrations	0.511	0.429	0.444	1.98	1.456	1.296	1.316	1.668	4.351		4.091	5.255	4.813	8.794	5.518	4.783	6.61	9.896	10.584	16.091	13.062	10.129	18.816	25.727	23.791	21.928
galT-M2-4-2-dilution times	12.4158	16.7597	29.8497	34.1389	42.5647	47.1581	52.3078	56.7569	71.0808	75.4789	79.9136	84.3458	106.36	115.287	119.876	124.716	168.206	173.196	177.337	181.468	194.798	203.71	208.37	212.904	217.347	221.772	226.362	236.939
galT-M2-4-2-concentrations	0.508	0.644	0.482	0.472	2.376	2.512	1.606	1.273	4.637	5.961	4.836	3.676	11.867	4.674	3.685	5.224	6.455	4.418	6.376	9.823	20.351	8.199	7.083	7.674	9.867	11.295	11.12	12.075
galT-M2-4-3-dilution times	12.4158	16.7597	29.8497	34.1389	38.4642	52.3078	56.7569	61.2253	65.7514	71.0808	75.4789	79.9136	84.3458	106.36	110.802	115.287	119.876	124.716	168.206	173.196	181.468	194.798	199.198	203.71	208.37	212.904	217.347	221.772	226.362
galT-M2-4-3-concentrations	0.508	0.599	0.465	0.444	0.468	1.413	1.449	2.096	1.816	2.14	1.989	2.042	1.953	6.76	5.772	4.499	4.22	5.312	4.294	3.025	6.389	19.417	14.402	9.103	7.178	7.746	11.279	12.094	11.433
galT-M3-1-1-dilution times	9.26556	13.6347	18.825	23.4225	27.7983	32.185	36.6667	41.6558	46.1961	50.6861	55.1714	59.6564	69.8903	74.3764	78.8539	83.2283	92.9161	97.3994	102.351	106.882	111.411	122.968	127.526	132.519	137.09	141.588	146.088	151.264	155.786	160.322	164.841	169.364	173.886	178.408	187.668	192.149	196.645	201.159
galT-M3-1-1-concentrations	0.508	0.567	0.596	0.585	0.617	0.681	0.734	0.807	0.713	0.693	0.703	0.837	1.928	1.759	1.418	1.517	2.896	2.097	1.816	2.219	2.605	5.077	4.277	5.01	4.291	4.446	5.604	6.85	7.885	7.899	12.076	9.948	8.298	7.934	12.122	9.506	6.428	5.717
galT-M3-1-2-dilution times	13.6347	18.825	23.4225	27.7983	32.185	36.6667	41.6558	46.1961	50.6861	55.1714	59.6564	65.2381	69.8903	74.3764	92.9161	106.882	118.418	122.968	127.526	132.519	137.09	141.588	146.088	151.264	155.786	164.841	169.364	173.886	178.408	187.668	196.645	201.159
galT-M3-1-2-concentrations	0.508	0.592	0.609	0.641	0.685	0.71	0.746	0.731	0.93	1.178	1.265	1.2	1.09	1.036	8.449	2.905	7.916	6.843	6.343	7.29	8.587	8.567	8.344	8.195	7.122	12.711	11.664	12.99	16.317	38.934	12.525	12.796
galT-M3-1-3-dilution times	13.6347	18.825	23.4225	27.7983	32.185	36.6667	41.6558	46.1961	50.6861	55.1714	59.6564	65.2381	69.8903	74.3764	92.9161	102.351	106.882	118.418	122.968	127.526	132.519	137.09	141.588	146.088	151.264	155.786	164.841	169.364	173.886	178.408	187.668	196.645	201.159
galT-M3-1-3-concentrations	0.508	0.545	0.597	0.626	0.681	0.699	0.749	0.705	0.862	1.073	1.231	1.185	1.049	1.001	8.769	3.232	2.87	6.42	6.108	5.732	6.612	8.627	8.015	7.782	7.839	7.299	12.295	10.166	9.141	10.48	27.193	9.721	10.008
galT-M3-2-1-dilution times	42.0228	46.5672	55.5325	60.0658	65.7456	70.2514	74.7364	79.2167	88.7414	93.2392	97.7211	102.683	107.214	123.814	128.391	133.337	137.924	142.424	146.971	152.105	156.624	165.681	170.203	174.726	197.478	201.998
galT-M3-2-1-concentrations	0.775	0.728	1.966	2.082	1.86	2.008	1.34	1.299	5.582	5.992	4.543	3.649	4.312	7.639	7.326	6.794	6.521	5.412	5.489	6.622	7.088	13.071	10.919	8.881	7.051	5.357
galT-M3-2-2-dilution times	42.0228	46.5672	51.0492	55.5325	60.0658	65.7456	70.2514	74.7364	79.2167	83.6125	88.7414	102.683	107.214	128.391	133.337	137.924	142.424	146.971	152.105	156.624	165.681	170.203	174.726	197.478
galT-M3-2-2-concentrations	0.682	0.633	0.52	0.52	0.582	0.707	0.901	1.386	1.434	1.176	1.126	3.443	5.074	8.167	6.287	5.344	6.885	8.86	9.017	7.349	14.179	11.178	8.542	6.607
galT-M3-2-3-dilution times	14.0231	23.7558	55.5325	60.0658	65.7456	70.2514	74.7364	93.2392	97.7211	102.683	107.214	119.265	123.814	128.391	133.337	137.924	142.424	146.971	152.105	156.624	165.681	170.203	174.726	192.981	197.478	201.998
galT-M3-2-3-concentrations	0.477	0.525	2.055	1.354	1.258	1.137	1.315	5.409	4.932	4.134	4.614	4.908	7.575	7.558	8.374	10.643	11.528	11.182	11.069	10.959	17.249	13.887	10.809	22.955	15.112	16.219
galT-M3-3-1-dilution times	14.5256	19.7836	24.2133	28.5928	32.9892	37.7003	47.0519	51.5311	56.015	60.6	66.2369	70.7347	75.2178	79.7017	84.1206	89.1886	93.6831	103.136	107.667	120.236	124.785	134.278	138.882	147.979	153.07	157.589	162.126	166.648	171.17	175.693	184.965	189.451	193.941	198.438	202.968
galT-M3-3-1-concentrations	0.508	0.546	0.598	0.709	0.716	0.62	1.902	2.262	2.185	1.839	1.707	1.879	2.247	2.247	3.452	4.331	4.419	3.964	4.523	4.788	6.054	6.514	8.096	9.348	8.673	8.548	7.603	12.096	10.549	9.246	16.158	17.247	11.447	9.985	10.677
galT-M3-3-2-dilution times	14.5256	19.7836	24.2133	28.5928	32.9892	37.7003	42.5103	51.5311	56.015	60.6	66.2369	70.7347	75.2178	89.1886	93.6831	107.667	124.785	129.381	134.278	138.882	143.382	147.979	153.07	157.589	162.126	166.648	171.17	175.693	180.328	184.965	189.451	193.941	198.438	202.968
galT-M3-3-2-concentrations	0.508	0.545	0.567	0.61	0.658	0.571	0.647	1.429	2.075	2.021	1.821	1.633	1.392	5.762	5.934	4.619	8.804	7.668	6.692	7.996	10.032	9.82	9.055	8.844	8.93	12.357	11.148	9.36	9.344	14.806	21.308	16.146	14.255	14.225
galT-M3-3-3-dilution times	14.5256	19.7836	24.2133	28.5928	32.9892	37.7003	42.5103	47.0519	51.5311	56.015	60.6	66.2369	70.7347	75.2178	84.1206	89.1886	98.1636	103.136	107.667	112.195	120.236	124.785	129.381	134.278	138.882	143.382	147.979	153.07	157.589	162.126	166.648	171.17	175.693	184.965	198.438	202.968
galT-M3-3-3-concentrations	0.508	0.55	0.588	0.63	0.676	0.681	0.735	0.617	0.525	0.555	0.63	0.709	0.684	0.769	1.303	1.754	2.334	1.935	1.912	1.887	2.707	3.552	2.811	3.049	2.681	3.787	3.892	4.477	5.914	6.384	9.041	7.743	6.76	12.392	4.599	4.107
galT-M3-4-1-dilution times	15.0906	20.2636	24.6683	29.0481	33.4444	38.2325	42.9928	47.5272	52.01	56.4931	61.1047	71.2142	75.695	79.8961	84.6725	89.6731	103.629	121.237	125.789	130.404	135.251	139.869	149.015	154.062	158.581	163.116	167.64	172.161	176.684	185.949	190.435	194.928	199.426	203.961
galT-M3-4-1-concentrations	0.508	0.606	0.641	0.672	0.72	0.706	0.724	0.568	0.537	0.603	0.732	2.044	1.759	1.375	1.158	1.345	6.944	5.331	7.544	6.867	6.849	8.284	10.572	8.415	8.877	9.538	14.525	12.524	10.2	17.677	15.522	10.015	10.18	12.769
galT-M3-4-2-dilution times	15.0906	20.2636	24.6683	29.0481	33.4444	38.2325	47.5272	52.01	56.4931	61.1047	66.7228	71.2142	75.695	79.8961	89.6731	94.1628	98.6419	108.158	112.684	121.237	125.789	130.404	135.251	139.869	144.369	149.015	154.062	158.581	163.116	167.64	172.161	176.684	185.949	190.435	194.928	199.426	203.961
galT-M3-4-2-concentrations	0.508	0.601	0.607	0.61	0.624	0.674	1.759	2.548	2.48	2.021	1.764	1.565	1.449	1.619	4.254	4.469	4.125	3.629	4.819	6.335	6.394	6.623	8.504	11.606	12.098	10.71	10.294	10.405	10.817	14.735	12.759	10.754	16.426	17.53	13.289	14.656	15.507
galT-M3-4-3-dilution times	15.0906	20.2636	24.6683	29.0481	33.4444	38.2325	47.5272	52.01	56.4931	61.1047	66.7228	71.2142	75.695	79.8961	84.6725	89.6731	94.1628	98.6419	103.629	108.158	121.237	125.789	130.404	135.251	139.869	144.369	149.015	154.062	158.581	163.116	167.64	172.161	176.684	185.949	190.435	194.928	199.426	203.961
galT-M3-4-3-concentrations	0.508	0.606	0.63	0.625	0.663	0.675	2.047	2.54	2.345	2.013	1.813	2.197	2.03	2.886	4.103	4.621	4.619	4.534	4.149	4.515	8.85	7.588	6.204	6.172	6.907	7.748	8.139	7.464	7.589	7.845	11.407	10.063	8.542	14.033	17.878	13.076	11.724	12.055
galT-M4-2-1-dilution times	11.7561	16.1997	21.0883	25.4942	29.9242	49.9481	54.3978	58.8611	63.37	67.9389	72.9417	77.4797	82.0183	86.5539	91.1286	95.7475	113.003	118.375	135.244	145.838	150.572	155.121	159.626	164.124	168.67	173.537	178.106	187.126	191.611	196.117	201.403	205.901	210.379	214.859	219.378	223.874	228.369
galT-M4-2-1-concentrations	1.114	1.29	1.373	1.186	1.256	1.134	1.187	1.597	1.949	2.344	2.512	2.779	3.494	4.355	4.752	4.66	4.39	4.1	8.91	8.91	8.071	9.396	9.062	8.843	8.769	8.628	10.173	22.867	18.652	16.627	18.533	24.013	27.765	28.03	27.775	28.732	27.523
galT-M4-2-2-dilution times	11.7561	16.1997	21.0883	25.4942	29.9242	49.9481	54.3978	58.8611	63.37	67.9389	72.9417	77.4797	82.0183	86.5539	91.1286	95.7475	118.375	122.896	135.244	145.838	150.572	155.121	159.626	164.124	168.67	173.537	182.64	187.126	191.611	196.117	201.403	205.901	210.379	214.859	219.378	223.874	228.369
galT-M4-2-2-concentrations	1.249	1.379	1.383	1.19	1.214	1.148	1.465	1.456	1.352	1.598	1.742	1.978	2.075	2.072	2.209	2.635	3.546	4.148	3.823	3.823	3.575	4.436	5.221	7.233	8.273	10.836	24.985	24.903	20.993	21.788	19.358	21.659	24.021	27.649	37.759	45.02	43.885
galT-M4-2-3-dilution times	11.7561	16.1997	21.0883	25.4942	29.9242	58.8611	63.37	67.9389	72.9417	77.4797	82.0183	86.5539	91.1286	95.7475	118.375	155.121	159.626	164.124	168.67	173.537	178.106	187.126	191.611	196.117	201.403	205.901	210.379	214.859	219.378	223.874	228.369
galT-M4-2-3-concentrations	1.249	1.428	1.447	1.205	1.227	3.996	4.75	4.933	4.462	4.065	3.856	3.88	4.106	4.933	11.905	5.377	7.061	8.667	8.884	8.37	10.182	21.245	24.727	25.948	26.892	29.563	32.504	36.287	38.07	38.781	45.668
gltB-M2-2-1-dilution times	11.5111	22.4358	27.5003	31.8	36.0933	54.3831	58.8353	63.3439	68.7386	77.5517	81.9797	108.419	112.893	117.402	122.371	157.276	161.663	166.067	171.102	175.354	179.581	194.427	198.824	203.262	207.961	216.961	221.388	225.867	231.387	236.569
gltB-M2-2-1-concentrations	0.446	0.538	0.53	0.493	0.384	3.138	2.382	2.12	2.184	4.349	5.7	13.469	9.824	11.928	10.627	23.183	16.717	10.553	8.124	12.327	13.785	26.51	23.982	21.899	21.027	19.748	20.965	20.628	18.538	24.077
gltB-M2-2-2-dilution times	11.5111	22.4358	27.5003	31.8	36.0933	49.8603	54.3831	58.8353	63.3439	68.7386	73.1208	77.5517	81.9797	112.893	117.402	122.371	157.276	171.102	175.354	194.427	198.824	203.262	207.961	212.495	216.961	221.388	225.867	236.569
gltB-M2-2-2-concentrations	0.508	0.673	0.569	0.532	0.536	1.052	0.934	0.905	0.91	1.046	0.834	1.028	1.252	1.646	1.076	1.527	4.633	1.075	1.6	10.219	11.466	10.931	9.94	9.899	11.676	12.504	12.509	23.331
gltB-M2-2-3-dilution times	11.5111	22.4358	27.5003	31.8	36.0933	49.8603	54.3831	58.8353	68.7386	73.1208	77.5517	81.9797	103.975	108.419	117.402	122.371	161.663	171.102	175.354	179.581	203.262	207.961	216.961	221.388	225.867	236.569
gltB-M2-2-3-concentrations	0.508	0.573	0.52	0.495	0.512	1.051	1.094	1.169	1.708	2.554	2.442	2.413	8.257	5.334	7.654	8.691	14.613	7.245	7.292	10.286	10.688	7.128	21.919	18.439	12.381	24.217
gltB-M4-4-1-dilution times	8.27667	12.7303	17.2339	22.0303	26.4556	50.9056	59.8606	64.3756	69.0458	73.9528	78.4925	83.0278	87.5686	92.1553	96.8717	114.128	119.371	136.32	141.007	147.027	156.214	160.714	165.208	169.857	179.221	183.721	188.206	192.691	197.237	202.491	206.977	211.454	215.965	220.462	224.956
gltB-M4-4-1-concentrations	2.074	1.791	1.616	1.677	1.595	2.091	4.676	5.658	7.821	7.787	6.362	6.344	6.018	6.645	8.798	11.537	12.803	17.569	15.641	16.989	25.269	25.396	27.928	34.293	68.005	71.582	76.226	74.57	72.913	75.703	71.91	74.431	82.995	98.303	127.38
gltB-M4-4-2-dilution times	8.27667	12.7303	17.2339	22.0303	26.4556	55.3706	64.3756	69.0458	73.9528	78.4925	83.0278	87.5686	92.1553	96.8717	119.371	136.32	141.007	147.027	151.692	156.214	165.208	169.857	174.651	179.221	183.721	188.206	192.691	197.237	202.491	206.977	211.454	215.965	220.462	224.956
gltB-M4-4-2-concentrations	2.105	2.018	1.811	1.872	1.649	2.759	5.282	6.356	7.967	6.684	5.312	5.632	6.346	6.235	11.423	14.996	15.016	15.874	15.091	16.725	33.304	44.27	50.394	56.975	53.494	59.636	60.492	60.198	54.029	52.251	57.943	59.892	72.136	85.204
gltB-M4-4-3-dilution times	8.27667	12.7303	17.2339	22.0303	26.4556	55.3706	64.3756	69.0458	73.9528	78.4925	83.0278	87.5686	92.1553	96.8717	114.128	136.32	141.007	147.027	156.214	160.714	165.208	169.857	174.651	179.221	183.721	188.206	192.691	197.237	202.491	206.977	211.454	215.965	220.462	224.956
gltB-M4-4-3-concentrations	1.885	1.812	1.615	1.557	1.208	2.167	3.258	3.696	4.718	4.017	5.568	6.075	6.428	5.723	6.145	7.271	7.987	9.602	17.706	18.017	17.623	15.868	14.882	16.988	21.866	28.442	31.636	32.661	29.72	26.303	29.767	30.004	31.949	31.532
hda-M2-4-2-dilution times	16.7597	29.8497	34.1389	38.4642	47.1581	52.3078	56.7569	61.2253	65.7514	71.0808	75.4789	79.9136	84.3458	106.36	119.876	173.196	177.337	181.468	190.416	203.71	208.37	217.347	221.772	226.362	236.939
hda-M2-4-2-concentrations	0.751	0.57	0.456	0.498	1.089	1.057	1.013	0.962	1.1	1.043	1.018	0.96	1.092	4.996	1.17	2.898	2.617	3.303	28.307	4.294	3.326	12.213	9.103	6.878	5.916
hda-M2-4-3-dilution times	12.4158	16.7597	29.8497	34.1389	38.4642	47.1581	52.3078	56.7569	61.2253	65.7514	71.0808	75.4789	79.9136	110.802	124.716	159.334	163.723	168.206	173.196	177.337	208.37	212.904	217.347	221.772	226.362	236.939
hda-M2-4-3-concentrations	0.508	0.566	0.454	0.423	0.591	1.442	1.898	2.048	2.064	1.806	1.574	1.546	1.893	6.901	1.394	6.023	3.973	3.8	5.067	8.063	5.37	4.152	6.271	6.37	6.092	5.945
hda-M2-4-1-dilution times	16.7597	29.8497	34.1389	38.4642	42.5647	52.3078	56.7569	61.2253	65.7514	71.0808	106.36	115.287	119.876	124.716	159.334	163.723	168.206	173.196	177.337
hda-M2-4-1-concentrations	0.541	0.51	0.508	0.545	0.72	2.311	2.017	1.677	1.61	1.495	0.356	1.874	2.252	3.204	3.038	4.577	3.849	2.822	2.469
hda-M3-1-2-dilution times	18.825	23.4225	27.7983	32.185	36.6667	41.6558	46.1961	50.6861	55.1714	59.6564	65.2381	69.8903	74.3764	78.8539	83.2283	92.9161	97.3994	102.351	106.882	118.418	122.968	127.526	132.519	137.09	141.588	146.088	151.264	155.786	160.322	164.841	169.364	173.886	178.408	187.668	192.149	196.645	201.159
hda-M3-1-2-concentrations	0.688	0.797	0.799	0.758	0.732	0.763	0.69	0.663	0.855	1.147	1.31	1.008	0.794	0.855	1.008	2.09	2.138	2.407	2.175	2.069	2.941	4.044	4.527	4.695	4.28	3.9	3.837	3.692	3.938	5.942	5.102	4.371	3.775	7.634	5.166	4.463	4.913
hda-M3-1-3-dilution times	13.6347	18.825	23.4225	27.7983	32.185	36.6667	41.6558	46.1961	50.6861	55.1714	59.6564	65.2381	69.8903	74.3764	78.8539	83.2283	88.4167	92.9161	97.3994	102.351	106.882	118.418	122.968	127.526	132.519	137.09	141.588	146.088	151.264	155.786	160.322	164.841	169.364	173.886	178.408	196.645	201.159
hda-M3-1-3-concentrations	0.639	0.779	0.655	0.609	0.684	0.759	0.822	0.681	0.571	0.531	0.613	0.663	0.716	0.644	0.742	0.8	0.884	0.969	1.045	1.128	1.217	2.258	1.919	1.698	1.718	1.71	1.734	1.78	2.029	1.95	2.349	3.113	3.932	4.44	4.421	2.947	2.976
hda-M3-1-1-dilution times	18.825	23.4225	27.7983	32.185	36.6667	41.6558	46.1961	50.6861	55.1714	59.6564	65.2381	69.8903	74.3764	78.8539	83.2283	88.4167	92.9161	97.3994	102.351	106.882	111.411	118.418	122.968	127.526	132.519	137.09	151.264	155.786	160.322	164.841	169.364	173.886	178.408	183.181	187.668	192.149	196.645	201.159
hda-M3-1-1-concentrations	0.639	0.712	0.793	0.707	0.74	0.812	0.693	0.56	0.612	0.687	0.843	0.669	0.722	0.745	0.759	0.666	0.943	0.922	0.965	1.358	1.991	2.359	2.655	2.067	2.888	2.607	2.461	1.941	1.669	1.295	1.473	1.502	1.994	2.581	3.317	3.8	3.239	2.673
hda-M3-2-2-dilution times	42.0228	46.5672	51.0492	55.5325	60.0658	65.7456	70.2514	74.7364	79.2167	83.6125	88.7414	93.2392	97.7211	102.683	107.214	119.265	123.814	128.391	133.337	137.924	142.424	146.971	152.105	156.624	161.161	165.681	170.203	174.726	201.998
hda-M3-2-2-concentrations	0.723	0.668	0.605	0.53	0.507	0.553	0.475	0.473	0.755	0.647	0.976	1.381	1.229	1.131	1.338	1.738	2.014	2.05	2.513	2.228	2.223	2.304	2.582	2.558	3.151	3.435	3.849	4.637	4.103
hda-M3-2-3-dilution times	9.59139	19.1764	23.7558	28.1344	32.5294	37.2097	42.0228	51.0492	55.5325	60.0658	65.7456	70.2514	74.7364	79.2167	83.6125	93.2392	97.7211	102.683	107.214	128.391	133.337	137.924	142.424	146.971	152.105	156.624	161.161	165.681	170.203	174.726	197.478	201.998
hda-M3-2-3-concentrations	0.15	0.53	0.587	0.716	0.651	0.7	0.787	1.753	2.061	2.461	2.169	2.329	2.14	1.811	1.45	2.325	2.371	3.092	3.468	3.728	4.718	5.12	4.688	4.419	4.344	4.359	4.513	6.607	5.306	4.142	3.51	2.493
hda-M3-2-1-dilution times	42.0228	46.5672	55.5325	60.0658	65.7456	74.7364	83.6125	97.7211	102.683	107.214	123.814	128.391	133.337	137.924	142.424	146.971	152.105	156.624	161.161	165.681	170.203	174.726	184.008	192.981	197.478	201.998
hda-M3-2-1-concentrations	0.508	0.517	0.518	0.581	0.546	1.137	1.304	2.184	2.111	2.299	4.068	5.43	5.142	4.56	3.622	3.288	3.712	2.634	1.827	2.611	2.604	3.734	12.707	4.53	3.155	3.372
hda-M3-3-2-dilution times	19.7836	24.2133	28.5928	32.9892	37.7003	42.5103	51.5311	56.015	60.6	66.2369	70.7347	75.2178	79.7017	84.1206	89.1886	93.6831	98.1636	103.136	107.667	120.236	124.785	129.381	134.278	138.882	143.382	147.979	153.07	157.589	162.126	166.648	171.17	175.693	198.438	202.968
hda-M3-3-2-concentrations	0.52	0.767	0.819	0.797	0.781	0.767	1.662	1.913	2.076	2.017	1.767	1.18	1.18	1.141	1.444	1.959	2.181	1.963	2.234	2.515	2.916	3.643	3.795	3.879	3.856	3.738	3.291	3.492	3.79	5.808	5.387	4.766	5.619	5.02
hda-M3-3-3-dilution times	19.7836	24.2133	28.5928	32.9892	37.7003	42.5103	47.0519	51.5311	56.015	60.6	66.2369	70.7347	75.2178	84.1206	89.1886	93.6831	98.1636	103.136	107.667	129.381	134.278	138.882	143.382	147.979	153.07	157.589	162.126	166.648	171.17	175.693	180.328	184.965	189.451	193.941	198.438	202.968
hda-M3-3-3-concentrations	0.58	0.75	0.83	0.777	0.766	0.786	0.676	0.542	0.505	0.556	0.575	0.527	0.47	0.901	0.999	1.051	1.261	1.726	1.688	1.541	1.95	2.521	2.482	2.616	2.636	2.433	2.121	2.236	2.518	2.745	2.94	3.066	3.317	2.999	3.749	3.905
hda-M3-3-1-dilution times	10.0394	19.7836	24.2133	28.5928	32.9892	37.7003	42.5103	47.0519	51.5311	56.015	60.6	66.2369	70.7347	75.2178	79.7017	84.1206	93.6831	98.1636	103.136	107.667	124.785	129.381	134.278	138.882	143.382	147.979	153.07	157.589	162.126	166.648	171.17	175.693	180.328	184.965	193.941	198.438	202.968
hda-M3-3-1-concentrations	0.15	0.715	0.728	0.836	0.856	0.749	0.82	0.689	0.592	0.83	1.08	1.202	0.845	0.689	0.689	0.627	1.789	2.275	2.113	2.498	1.893	2.357	2.486	2.42	2.26	2.519	2.758	2.839	2.187	2.662	2.617	3.233	3.327	5.175	3.437	2.509	1.98
hda-M3-4-2-dilution times	20.2636	24.6683	29.0481	33.4444	38.2325	42.9928	52.01	56.4931	61.1047	66.7228	71.2142	75.695	79.8961	84.6725	89.6731	94.1628	98.6419	108.158	121.237	125.789	130.404	135.251	139.869	144.369	149.015	154.062	167.64	172.161	181.373	185.949	190.435	194.928	199.426	203.961
hda-M3-4-2-concentrations	0.642	0.85	0.805	0.759	0.723	0.776	1.383	1.726	2.012	1.911	1.555	1.294	1.411	1.24	1.553	1.915	2.37	2.64	3.685	4.193	4.088	3.55	3.395	3.418	3.257	3.299	5.485	4.922	4.825	7.068	5.709	3.903	4.077	4.869
hda-M3-4-3-dilution times	20.2636	24.6683	29.0481	33.4444	38.2325	42.9928	47.5272	52.01	56.4931	61.1047	66.7228	71.2142	75.695	79.8961	84.6725	89.6731	94.1628	98.6419	108.158	121.237	125.789	130.404	135.251	139.869	144.369	149.015	154.062	158.581	163.116	167.64	172.161	176.684	181.373	185.949	190.435	194.928	199.426	203.961
hda-M3-4-3-concentrations	0.616	0.779	0.801	0.757	0.729	0.755	0.605	0.542	0.563	0.657	0.785	0.792	0.941	1.17	1.419	1.759	1.552	1.54	1.762	1.488	2.37	2.795	3.391	3.191	3.263	2.977	2.787	2.501	2.546	2.642	2.842	3.177	3.001	3.493	4.053	4.273	5.649	8.071
hda-M3-4-1-dilution times	10.4961	20.2636	24.6683	29.0481	33.4444	38.2325	42.9928	47.5272	52.01	56.4931	61.1047	66.7228	71.2142	75.695	79.8961	84.6725	89.6731	94.1628	98.6419	103.629	108.158	121.237	125.789	130.404	135.251	139.869	144.369	149.015	154.062	158.581	163.116	167.64	172.161	176.684	181.373	185.949	190.435	194.928	199.426	203.961
hda-M3-4-1-concentrations	0.15	0.592	0.719	0.862	0.863	0.922	0.905	0.986	1.547	2.04	2.338	1.902	2.318	1.904	1.453	1.286	1.367	1.505	2.378	2.08	3.077	3.202	3.82	5.182	4.839	3.666	3.505	4.053	3.72	2.607	2.214	3.341	4.226	4.736	4.256	5.391	6.728	4.942	3.683	3.358
hda-M4-2-1-dilution times	16.1997	21.0883	25.4942	29.9242	54.3978	58.8611	63.37	67.9389	72.9417	77.4797	82.0183	86.5539	91.1286	95.7475	113.003	145.838	155.121	159.626	164.124	168.67	173.537	178.106	182.64	187.126	191.611	196.117	201.403	205.901	210.379	214.859	219.378	223.874	228.369
hda-M4-2-1-concentrations	2.114	2.419	2.472	2.539	4.037	5.428	7.683	7.894	7.575	7.351	7.276	7.188	7.25	7.141	7.159	19.754	17.22	16.796	17.867	20.678	19.237	26.452	29.752	34.851	38.534	42.281	39.836	39.147	41.056	41.178	43.151	45.885	51.286
hda-M4-2-2-dilution times	16.1997	21.0883	25.4942	29.9242	49.9481	54.3978	58.8611	63.37	67.9389	72.9417	77.4797	82.0183	86.5539	91.1286	95.7475	118.375	122.896	155.121	159.626	164.124	168.67	173.537	178.106	182.64	187.126	191.611	196.117	201.403	205.901	210.379	214.859	219.378	223.874	228.369
hda-M4-2-2-concentrations	1.647	2.142	2.268	2.337	2.354	2.319	2.64	2.998	3.507	3.682	4.091	4.546	4.921	5.358	6.215	6.283	6.842	5.954	7.163	6.906	8.46	9.292	12.435	16.407	18.663	19.13	20.527	19.317	18.797	20.934	19.879	23.63	25.844	29.901
hda-M4-2-3-dilution times	16.1997	21.0883	25.4942	29.9242	49.9481	54.3978	58.8611	63.37	67.9389	72.9417	77.4797	82.0183	86.5539	91.1286	95.7475	113.003	118.375	122.896	145.838	155.121	159.626	164.124	168.67	173.537	178.106	182.64	187.126	191.611	196.117	201.403	205.901	210.379	214.859	219.378	223.874	228.369
hda-M4-2-3-concentrations	1.592	2.147	2.269	2.347	2.34	2.419	2.859	3.122	3.822	3.856	4.186	4.565	4.996	5.808	6.681	6.832	6.42	8.992	9.942	6.51	7.446	7.645	8.554	8.92	9.926	12.412	14.428	14.741	15.644	15.337	14.419	15.137	17.068	18.866	21.606	23.987
helD-M2-3-1-dilution times	7.66	11.9661	24.3781	29.3994	33.6939	37.9997	46.6333	51.8161	56.2722	60.7319	65.2486	70.6114	74.9961	79.4333	105.849	163.352	167.777	172.806	177.001	181.176	194.512	198.912	203.386	208.063	212.601	217.058	221.482	226.017	231.489	236.655
helD-M2-3-1-concentrations	0.15	0.237	0.321	0.293	0.31	0.357	0.366	0.437	0.502	0.65	0.754	0.851	0.696	0.728	7.931	8.083	6.25	5.214	6.097	9.728	24.299	16.949	15.669	17.458	19.726	25.687	22.784	22.425	22.853	25.919
helD-M2-3-2-dilution times	11.9661	24.3781	29.3994	33.6939	51.8161	56.2722	60.7319	65.2486	70.6114	79.4333	83.8639	110.289	114.769	119.315	124.221	167.777	172.806	181.176	198.912	203.386	208.063	212.601	217.058	221.482	226.017	236.655
helD-M2-3-2-concentrations	0.267	0.358	0.307	0.348	1.24	1.244	1.064	1.022	1.109	2.83	3.628	5.689	5.539	6.244	8.25	7.116	5.781	9.859	12.232	13.431	15.685	20.462	24.083	20.552	17.85	38.656
helD-M2-3-3-dilution times	11.9661	24.3781	29.3994	33.6939	37.9997	51.8161	56.2722	60.7319	65.2486	70.6114	74.9961	83.8639	114.769	119.315	167.777	172.806	181.176	203.386	208.063	212.601	217.058	221.482	226.017	236.655
helD-M2-3-3-concentrations	0.246	0.351	0.325	0.348	0.411	1.47	1.757	1.609	1.472	1.468	1.269	3.828	4.027	3.094	7.235	5.824	10.5	10.696	10.711	14.406	21.861	22.377	19.943	29.719
helD-M4-3-1-dilution times	12.2447	16.7186	21.5611	25.9758	30.4053	50.4286	54.8914	59.3625	68.4953	73.4483	77.9875	82.5242	87.0633	91.6444	96.3119	113.569	118.877	123.397	135.769	140.495	147.601	152.303	156.835	165.836	170.429	179.832	184.35	188.834	193.32	197.842	203.116	207.608	212.086	216.593	221.087	225.584
helD-M4-3-1-concentrations	0.892	1.031	0.95	0.948	0.967	0.968	1.166	1.559	3.323	3.563	3.323	3.236	3.05	3.053	3.191	3.224	4.108	4.436	5.623	6.216	6.768	7.387	8.681	9.397	11.326	20.323	27.636	25.382	23.772	21.254	17.968	18.845	22.785	22.574	21.241	23.154
helD-M4-3-2-dilution times	12.2447	16.7186	21.5611	25.9758	30.4053	63.8742	68.4953	73.4483	77.9875	82.5242	87.0633	91.6444	96.3119	113.569	118.877	135.769	147.601	165.836	175.268	179.832	184.35	188.834	193.32	197.842	203.116	216.593	221.087	225.584
helD-M4-3-2-concentrations	1.035	1.195	1.13	1.063	1.013	4.54	5.206	4.87	4.09	3.555	3.627	3.85	4.158	4.532	5.781	7.469	6.053	19.272	17.189	21.644	27.039	27.217	26.893	24.608	22.115	44.711	57.493	70.282
helD-M4-3-3-dilution times	12.2447	16.7186	21.5611	25.9758	30.4053	50.4286	68.4953	73.4483	77.9875	82.5242	87.0633	91.6444	96.3119	113.569	135.769	140.495	152.303	156.835	161.339	165.836	170.429	175.268	179.832	184.35	188.834	193.32	197.842	203.116	207.608	212.086	216.593	221.087	225.584
helD-M4-3-3-concentrations	0.955	1.153	1.102	1.062	0.977	0.951	5.057	6.069	5.075	4.059	3.684	3.744	3.966	4.065	12.396	12.236	7.183	8.153	8.263	8.403	8.219	8.094	10.06	13.655	14.826	16.889	17.666	15.554	16.357	16.86	17.591	16.917	19.449
hisI-M2-4-2-dilution times	12.4158	16.7597	29.8497	34.1389	38.4642	52.3078	56.7569	61.2253	65.7514	71.0808	75.4789	79.9136	115.287	119.876	124.716	159.334	168.206	173.196	181.468	194.798	199.198	203.71	208.37	212.904	217.347	221.772	226.362	236.939
hisI-M2-4-2-concentrations	0.508	0.483	0.479	0.406	0.364	1.953	1.282	0.963	0.767	0.687	0.965	1.243	4.324	3.169	3.187	16.432	6.234	4.415	13.393	25.688	16.391	10.478	9.232	10.393	14.099	19.707	22.715	24.021
hisI-M2-4-3-dilution times	12.4158	16.7597	34.1389	38.4642	52.3078	56.7569	61.2253	65.7514	71.0808	75.4789	79.9136	84.3458	106.36	110.802	115.287	119.876	124.716	163.723	168.206	173.196	177.337	181.468	208.37	212.904	217.347	221.772	226.362	236.939
hisI-M2-4-3-concentrations	0.267	0.367	0.214	0.234	1.434	0.945	0.8	1.155	1.781	1.841	1.857	1.596	5.332	7.477	6.03	4.957	4.252	9.596	11.558	9.834	10.136	11.6	9.117	8.483	11.138	16.687	19.287	20.389
hisI-M2-4-1-dilution times	12.4158	16.7597	29.8497	34.1389	38.4642	42.5647	61.2253	71.0808	75.4789	79.9136	84.3458	106.36	110.802	115.287	119.876	124.716	173.196	177.337	181.468	194.798	199.198	203.71	208.37	212.904	217.347	221.772	226.362	236.939
hisI-M2-4-1-concentrations	0.284	0.401	0.427	0.311	0.373	0.499	0.647	1.332	2.039	2.049	2.326	9.305	6.428	4.511	4.497	5.976	4.988	4.933	6.811	19.555	14.081	10.761	11.123	10.822	11.796	11.738	11.378	11.895
hisI-M4-2-1-dilution times	11.7561	16.1997	21.0883	25.4942	29.9242	54.3978	58.8611	63.37	67.9389	72.9417	77.4797	82.0183	86.5539	91.1286	95.7475	145.838	155.121	159.626	164.124	173.537	178.106	182.64	187.126	191.611	196.117	201.403	205.901	210.379	214.859	219.378	223.874	228.369
hisI-M4-2-1-concentrations	0.976	1.178	1.376	1.141	1.185	1.579	1.497	1.304	1.663	2.197	2.875	3.44	4.532	5.372	5.826	8.94	8.377	8.274	9.99	15.44	21.023	24.376	28.619	26.239	25.958	26.178	22.937	22.734	23.674	26.842	28.092	29.213
hisI-M4-2-2-dilution times	11.7561	16.1997	21.0883	25.4942	29.9242	54.3978	58.8611	63.37	77.4797	82.0183	86.5539	91.1286	95.7475	135.244	145.838	150.572	155.121	159.626	164.124	168.67	173.537	178.106	182.64	187.126	191.611	196.117	201.403	205.901	210.379	214.859	219.378	223.874	228.369
hisI-M4-2-2-concentrations	1.088	1.199	1.369	1.061	1.096	1.319	1.194	1.324	4.179	4.936	4.781	4.525	4.503	10.301	10.301	12.257	12.384	12.045	11.577	10.98	10.148	11.527	13.913	14.318	14.563	15.828	18.243	20.231	21.753	21.531	21.873	22.456	22.677
hisI-M4-2-3-dilution times	11.7561	16.1997	21.0883	25.4942	29.9242	49.9481	54.3978	58.8611	63.37	67.9389	72.9417	77.4797	82.0183	86.5539	91.1286	95.7475	113.003	118.375	122.896	135.244	150.572	155.121	159.626	164.124	168.67	173.537	178.106	182.64	187.126	191.611	196.117	201.403	205.901	210.379	214.859	219.378	223.874	228.369
hisI-M4-2-3-concentrations	0.772	0.95	1.198	1.114	1.218	0.974	1.286	1.345	1.094	1.252	1.338	1.487	1.685	1.827	2.006	2.055	2.271	2.597	3.135	3.834	3.826	4.939	5.391	5.868	6.344	6.856	7.329	9.097	11.784	16.123	20.809	21.678	17.541	15.606	14.957	17.308	18.534	18.635
hns-M2-1-2-dilution times	6.76972	11.0592	20.3439	25.5119	30.0133	34.4572	38.9361	44.3775	48.7567	53.1753	79.5739	84.0281	88.5108	128.714	137.486	142.464	146.969	151.104	173.079	177.507	183.074	188.271
hns-M2-1-2-concentrations	0.15	0.142	0.103	0.106	0.091	0.089	0.104	0.132	0.153	0.196	0.427	0.35	0.264	0.735	0.313	0.219	0.231	0.284	0.81	0.611	0.542	0.492
hns-M2-1-3-dilution times	6.76972	11.0592	20.3439	25.5119	30.0133	34.4572	38.9361	44.3775	48.7567	53.1753	75.1239	84.0281	88.5108	128.714	133.1	137.486	142.464	146.969	151.104	168.651	173.079	177.507
hns-M2-1-3-concentrations	0.15	0.139	0.099	0.115	0.092	0.098	0.134	0.187	0.24	0.263	0.925	0.322	0.266	1.085	0.868	0.565	0.422	0.444	0.455	1.809	2.696	3.666
hns-M2-1-1-dilution times	6.76972	20.3439	25.5119	30.0133	34.4572	38.9361	44.3775	48.7567	53.1753	75.1239	79.5739	84.0281	88.5108	128.714	133.1	137.486	142.464	146.969	151.104	188.271
hns-M2-1-1-concentrations	0.15	0.077	0.072	0.07	0.069	0.066	0.076	0.086	0.12	0.538	0.408	0.286	0.218	0.536	0.538	0.469	0.375	0.416	0.422	33.014
hns-M4-1-1-dilution times	2.42528	6.81917	11.2669	15.7131	20.6103	25.0111	29.4431	49.4667	62.8647	67.3881	72.4361	76.9717	81.5108	86.045	90.6142	95.1847	112.446	117.876	122.396	134.724	146.559	151.301	155.861	160.367	164.865	169.362	174.261	178.83	183.382	187.867	192.354	196.839	202.14	211.121	215.598	220.116	224.612	229.108
hns-M4-1-1-concentrations		0.5	0.438	0.371	0.332	0.299	0.285	0.277	0.639	0.859	1.016	1.121	1.087	1.071	1.051	1.058	1.028	0.846	0.738	0.932	1.529	1.846	2.255	1.997	2.315	2.292	2.364	2.655	2.873	3.026	3.216	3.554	4.354	8.988	10.934	12.69	16.822	17.291
hns-M4-1-2-dilution times	2.42528	6.81917	11.2669	15.7131	20.6103	25.0111	29.4431	49.4667	53.8994	58.3592	62.8647	67.3881	72.4361	76.9717	81.5108	86.045	112.446	122.396	134.724	139.464	146.559	160.367	169.362	178.83	183.382	187.867	192.354	196.839	202.14	206.641	211.121	215.598	220.116	224.612	229.108
hns-M4-1-2-concentrations		0.5	0.452	0.381	0.344	0.322	0.308	0.289	0.299	0.295	0.289	0.297	0.317	0.349	0.389	0.438	1.74	3.598	4.915	5.009	5.491	17.583	22.466	47.088	51.588	51.732	51.167	53.492	57.663	69.458	83.205	90.527	100.811	116.377	126.393
hns-M4-1-3-dilution times	2.42528	6.81917	11.2669	15.7131	20.6103	25.0111	29.4431	49.4667	53.8994	58.3592	67.3881	72.4361	76.9717	81.5108	86.045	90.6142	95.1847	112.446	117.876	122.396	134.724	139.464	146.559	151.301	155.861	160.367	164.865	169.362	174.261	178.83	183.382	187.867	192.354	196.839	202.14	206.641	211.121	215.598	220.116	224.612	229.108
hns-M4-1-3-concentrations		0.5	0.441	0.374	0.329	0.294	0.292	0.271	0.268	0.339	0.463	0.576	0.685	0.848	0.891	0.997	0.985	1.057	0.848	0.793	0.805	0.845	1.14	1.44	1.83	2.098	2.229	2.338	2.294	2.56	2.81	3.043	3.195	3.385	3.472	3.762	4.291	4.351	4.573	4.871	5.041
hslU-M2-4-2-dilution times	12.4158	16.7597	29.8497	42.5647	47.1581	52.3078	56.7569	71.0808	75.4789	79.9136	84.3458	119.876	168.206	173.196	177.337	181.468	194.798	199.198	208.37	221.772	226.362	236.939
hslU-M2-4-2-concentrations	0.299	0.362	0.318	2.095	1.473	1.145	0.93	4.091	3.676	3.387	3.426	2.271	10.038	6.523	4.323	6.879	21.435	14.043	4.73	14.277	18.494	16.622
hslU-M2-4-1-dilution times	8.10889	16.7597	29.8497	34.1389	61.2253	79.9136	84.3458	115.287	119.876	124.716	163.723	168.206	173.196	177.337	181.468	199.198	203.71	208.37	212.904	217.347	221.772	226.362	236.939
hslU-M2-4-1-concentrations	0.15	0.373	0.344	0.354	0.077	3.586	4.458	7.946	7.355	6.229	13.046	11.837	8.35	6.97	8.889	17.227	13.588	16.184	19.778	22.289	17.784	16.508	16.333
hslU-M2-4-3-dilution times	12.4158	16.7597	29.8497	34.1389	47.1581	52.3078	56.7569	61.2253	65.7514	79.9136	84.3458	106.36	119.876	163.723	177.337	199.198	208.37	212.904	217.347	221.772	226.362	236.939
hslU-M2-4-3-concentrations	0.433	0.477	0.39	0.327	1.227	1.914	1.653	1.11	0.803	4.073	4.139	12.008	2.425	14.252	3.862	17.879	14.434	11.271	12.116	13.189	13.016	12.252
hslU-M3-1-1-dilution times	9.26556	13.6347	18.825	23.4225	27.7983	32.185	36.6667	41.6558	46.1961	50.6861	55.1714	59.6564	65.2381	69.8903	74.3764	78.8539	83.2283	88.4167	92.9161	97.3994	102.351	106.882	111.411	118.418	122.968	127.526	132.519	141.588	146.088	151.264	155.786	160.322	164.841	169.364	173.886	178.408	183.181	187.668	192.149	196.645	201.159
hslU-M3-1-1-concentrations	0.265	0.378	0.444	0.462	0.456	0.46	0.494	0.527	0.475	0.381	0.326	0.352	0.441	0.464	0.515	0.546	0.647	0.76	1.079	1.078	1.191	1.293	1.486	2.125	2.311	2.3	2.475	1.932	1.477	1.344	1.238	1.297	1.319	1.396	1.534	1.752	1.846	1.882	2.064	2.203	2.429
hslU-M3-1-2-dilution times	13.6347	18.825	23.4225	27.7983	32.185	41.6558	46.1961	50.6861	55.1714	59.6564	65.2381	69.8903	78.8539	83.2283	88.4167	97.3994	102.351	106.882	122.968	127.526	132.519	137.09	141.588	146.088	151.264	155.786	160.322	164.841	169.364	173.886	178.408	187.668	192.149	196.645	201.159
hslU-M3-1-2-concentrations	0.373	0.435	0.467	0.503	0.543	1.296	1.743	1.714	1.495	1.247	0.936	0.874	3.012	3.615	2.887	3.243	3.467	3.966	5.228	6.825	6.393	7.496	7.839	8.099	7.63	6.91	6.601	9.832	8.925	7.733	6.194	12.6	8.218	5.623	4.06
hslU-M3-2-1-dilution times	9.59139	14.0231	23.7558	46.5672	51.0492	55.5325	60.0658	65.7456	70.2514	74.7364	88.7414	97.7211	102.683	107.214	123.814	128.391	133.337	137.924	142.424	146.971	152.105	156.624	165.681	170.203	174.726	197.478	201.998
hslU-M3-2-1-concentrations	0.31	0.396	0.383	1.046	1.405	1.38	1.1	0.913	0.723	0.723	2.435	3.816	2.872	2.764	5.648	6.169	6.903	7.028	6.613	5.807	5.311	5.506	10.567	8.766	7.447	7.144	6.817
hslU-M3-3-2-dilution times	14.5256	19.7836	24.2133	28.5928	32.9892	37.7003	42.5103	47.0519	51.5311	56.015	60.6	66.2369	70.7347	75.2178	79.7017	84.1206	89.1886	93.6831	98.1636	103.136	107.667	120.236	124.785	129.381	138.882	143.382	147.979	153.07	157.589	162.126	166.648	171.17	175.693	184.965	189.451	193.941	198.438	202.968
hslU-M3-3-2-concentrations	0.381	0.452	0.487	0.529	0.554	0.517	0.525	0.481	0.389	0.337	0.347	0.38	0.403	0.465	0.465	0.532	0.565	0.652	0.718	0.827	0.949	3.187	2.048	1.637	3.681	3.597	5.283	5.25	5.031	4.642	6.841	6.288	5.452	11.276	11.811	8.305	7.83	8.817
hslU-M3-4-1-dilution times	10.4961	20.2636	24.6683	29.0481	33.4444	38.2325	52.01	56.4931	61.1047	66.7228	71.2142	75.695	89.6731	94.1628	98.6419	108.158	121.237	125.789	130.404	135.251	139.869	144.369	149.015	154.062	158.581	163.116	167.64	172.161	176.684	181.373	185.949	190.435	194.928	199.426	203.961
hslU-M3-4-1-concentrations	0.15	0.505	0.532	0.516	0.52	0.512	1.66	1.581	1.281	1.027	0.881	0.772	3.554	3.261	2.964	2.154	4.393	5.649	4.757	3.689	3.604	4.34	4.758	4.733	5.372	5.917	8.726	8.22	7.415	6.188	8.479	9.674	7.196	5.238	4.817
hslU-M3-4-2-dilution times	15.0906	20.2636	24.6683	29.0481	33.4444	38.2325	42.9928	52.01	56.4931	61.1047	66.7228	71.2142	75.695	79.8961	84.6725	89.6731	94.1628	108.158	125.789	130.404	135.251	139.869	144.369	149.015	154.062	158.581	163.116	167.64	172.161	176.684	181.373	185.949	190.435	194.928	199.426	203.961
hslU-M3-4-2-concentrations	0.394	0.479	0.527	0.551	0.559	0.53	0.524	0.468	0.428	0.533	0.704	0.922	1.4	1.414	1.055	0.841	0.852	4.122	5.199	7.52	6.084	4.694	4.412	5.323	6.014	5.993	6.12	7.842	7.828	7.211	6.437	10.263	9.386	7.012	5.167	5.264
hslU-M4-2-1-dilution times	11.7561	16.1997	21.0883	25.4942	29.9242	49.9481	54.3978	58.8611	67.9389	72.9417	77.4797	82.0183	86.5539	91.1286	113.003	118.375	135.244	150.572	155.121	159.626	164.124	168.67	173.537	187.126	191.611	196.117	201.403	205.901	210.379	214.859	219.378	223.874	228.369
hslU-M4-2-1-concentrations	0.943	1.123	1.198	1.114	1.2	1.226	1.58	2.066	4.26	4.217	4.13	3.283	3.525	3.838	7.038	6.559	11.333	9.703	9.528	7.405	6.285	7.149	9.659	43.11	41.593	33.534	29.551	28.486	31.555	31.681	35.434	39.872	44.686
hslU-M4-2-2-dilution times	7.30778	16.1997	21.0883	25.4942	29.9242	54.3978	63.37	67.9389	72.9417	82.0183	86.5539	91.1286	95.7475	113.003	118.375	145.838	155.121	159.626	164.124	168.67	173.537	178.106	182.64	196.117	201.403	205.901	210.379	214.859	219.378	223.874	228.369
hslU-M4-2-2-concentrations	0.5	0.943	1.132	1.137	1.212	1.887	3.722	5.057	5.856	3.413	3.362	3.593	4.198	5.15	7.32	13.987	8.389	8.784	8.191	8.121	8.129	9.185	10.187	20.297	20.386	20.623	22.078	21.692	23.304	26.056	25.924
hslU-M4-2-3-dilution times	11.7561	16.1997	21.0883	25.4942	29.9242	49.9481	54.3978	67.9389	72.9417	77.4797	82.0183	86.5539	91.1286	95.7475	113.003	135.244	145.838	155.121	164.124	168.67	173.537	187.126	191.611	196.117	201.403	205.901	210.379	214.859	219.378	223.874	228.369
hslU-M4-2-3-concentrations	1.003	1.169	1.228	1.149	1.142	1.184	1.463	4.68	5.088	5.67	5.654	5.289	4.951	4.54	4.643	15.449	15.449	13.189	12.001	10.924	10.29	24.008	24.139	24.286	22.687	23.013	23.846	23.818	24.953	27.057	26.626
htpG-M2-4-1-dilution times	12.4158	16.7597	29.8497	34.1389	42.5647	47.1581	52.3078	56.7569	65.7514	71.0808	75.4789	79.9136	84.3458	106.36	115.287	124.716	168.206	177.337	181.468	203.71	208.37	212.904	217.347	221.772	226.362	236.939
htpG-M2-4-1-concentrations	0.508	0.591	0.416	0.423	1.714	1.342	1.137	1.334	2.528	3.822	4.69	3.95	3.615	12.423	3.808	8.216	6.47	10.726	14.844	19.768	25.195	32.411	49.422	44.874	39.895	38.312
htpG-M2-4-2-dilution times	12.4158	16.7597	29.8497	47.1581	52.3078	56.7569	65.7514	71.0808	75.4789	79.9136	84.3458	115.287	119.876	124.716	168.206	173.196	177.337	181.468	203.71	208.37	212.904	217.347	221.772	226.362	236.939
htpG-M2-4-2-concentrations	0.408	0.473	0.386	1.669	1.239	1.466	5.114	4.794	4.146	3.803	3.803	4.615	3.501	4.837	7.311	5.816	9.298	14.759	11.927	11.08	14.35	22.081	22.105	20.592	20.013
htpG-M2-4-3-dilution times	12.4158	16.7597	29.8497	42.5647	47.1581	52.3078	56.7569	65.7514	71.0808	75.4789	79.9136	84.3458	115.287	119.876	159.334	168.206	173.196	181.468	199.198	203.71	208.37	212.904	217.347	221.772	226.362	236.939
htpG-M2-4-3-concentrations	0.464	0.493	0.393	2.716	1.735	1.13	1.099	2.887	4.464	5.596	5.412	4.689	4.499	3.517	22.627	9.23	7.126	17.79	29.489	23.885	20.205	20.918	26.369	29.842	27.791	26.274
htpG-M3-1-1-dilution times	9.26556	13.6347	18.825	23.4225	27.7983	32.185	59.6564	65.2381	69.8903	74.3764	102.351	106.882	118.418	122.968	127.526	132.519	137.09	141.588	146.088	151.264	155.786	160.322	164.841	169.364	173.886	178.408	187.668	192.149	196.645	201.159
htpG-M3-1-1-concentrations	0.508	0.464	0.603	0.607	0.668	0.679	1.28	1.034	1.001	1.042	3.434	2.814	9.15	8.303	9.202	12.804	14.145	17.438	15.837	20.744	19.802	19.91	31.164	24.554	22.391	24.859	39.125	25.64	18.944	18.224
htpG-M3-2-2-dilution times	9.59139	14.0231	23.7558	28.1344	32.5294	46.5672	55.5325	60.0658	65.7456	74.7364	79.2167	83.6125	88.7414	93.2392	97.7211	102.683	107.214	123.814	128.391	133.337	137.924	142.424	146.971	152.105	156.624	161.161	165.681	170.203	174.726	197.478	201.998
htpG-M3-2-2-concentrations	0.508	0.48	0.536	0.57	0.556	4.066	1.746	1.222	1.146	4.255	4.821	3.261	2.829	3.147	3.651	3.916	4.574	8.854	8.785	7.045	6.364	7.676	8.739	8.965	8.819	8.933	13.529	13.359	14.045	12.083	13.577
htpG-M3-2-1-dilution times	14.0231	46.5672	55.5325	60.0658	65.7456	70.2514	79.2167	83.6125	93.2392	97.7211	102.683	107.214	119.265	123.814	128.391	133.337	137.924	142.424	146.971	152.105	156.624	165.681	170.203	174.726	197.478	201.998
htpG-M3-2-1-concentrations	0.505	5.457	2.144	1.446	1.211	1.234	4.132	3.786	5.764	4.551	3.844	3.906	3.995	6.178	8.374	9.398	9.513	9.661	7.937	8.037	9.716	15.072	10.943	8.424	7.023	5.482
htpG-M3-3-2-dilution times	14.5256	19.7836	24.2133	28.5928	32.9892	37.7003	42.5103	47.0519	51.5311	56.015	60.6	66.2369	70.7347	75.2178	79.7017	84.1206	89.1886	98.1636	103.136	107.667	112.195	120.236	124.785	129.381	134.278	138.882	143.382	147.979	153.07	157.589	166.648	171.17	175.693	198.438	202.968
htpG-M3-3-2-concentrations	0.508	0.54	0.587	0.621	0.649	0.653	0.649	0.621	0.742	1.09	1.414	1.397	1.286	1.505	1.505	1.94	2.779	3.031	3.057	3.728	4.141	6.573	6.564	6.451	6.363	6.671	7.062	7.231	7.135	7.207	12.481	15.532	14.787	13.107	13.544
htpG-M3-3-1-dilution times	14.5256	19.7836	24.2133	28.5928	32.9892	37.7003	42.5103	47.0519	51.5311	56.015	60.6	66.2369	70.7347	75.2178	89.1886	93.6831	98.1636	103.136	107.667	112.195	120.236	124.785	129.381	134.278	138.882	143.382	147.979	153.07	157.589	162.126	166.648	171.17	175.693	184.965	193.941	198.438	202.968
htpG-M3-3-1-concentrations	0.508	0.614	0.631	0.655	0.687	0.707	0.734	0.637	0.528	0.687	0.789	0.889	0.961	1.017	3.447	2.204	1.858	2.347	2.159	2.141	2.114	2.7	3.531	3.972	3.722	3.377	3.209	3.804	5.162	3.706	4.831	3.742	3.458	14.385	7.267	5.822	6.302
htpG-M3-4-2-dilution times	15.0906	20.2636	24.6683	29.0481	33.4444	38.2325	42.9928	47.5272	56.4931	61.1047	66.7228	71.2142	84.6725	89.6731	94.1628	98.6419	108.158	121.237	125.789	130.404	135.251	139.869	144.369	149.015	154.062	158.581	163.116	167.64	172.161	176.684	181.373	185.949	190.435	194.928	199.426	203.961
htpG-M3-4-2-concentrations	0.508	0.597	0.64	0.506	0.604	0.612	0.72	0.756	0.726	0.833	0.846	0.757	3.011	3.406	3.224	3.072	2.924	5.733	7.762	7.92	7.313	7.047	7.959	8.866	10.917	14.78	16.352	21.882	20.368	20.134	21.493	30.259	33.483	23.789	20.659	20.749
htpG-M3-4-1-dilution times	15.0906	20.2636	24.6683	29.0481	33.4444	42.9928	47.5272	52.01	56.4931	61.1047	66.7228	75.695	79.8961	84.6725	89.6731	94.1628	98.6419	108.158	112.684	121.237	125.789	130.404	135.251	139.869	144.369	149.015	154.062	158.581	163.116	167.64	172.161	176.684	185.949	190.435	194.928	199.426	203.961
htpG-M3-4-1-concentrations	0.508	0.72	0.677	0.579	0.639	1.799	2.374	1.987	1.811	1.589	1.372	3.606	4.491	3.187	2.755	3.348	3.717	4.246	4.986	7.386	7.553	7.852	9.031	9.239	10.139	8.265	7.732	9.553	8.352	11.453	10.15	9.132	17.542	15.771	12.143	10.422	10.73
htpG-M4-2-1-dilution times	11.7561	16.1997	21.0883	25.4942	29.9242	54.3978	63.37	67.9389	72.9417	77.4797	82.0183	86.5539	91.1286	95.7475	113.003	118.375	122.896	145.838	155.121	159.626	164.124	168.67	173.537	178.106	182.64	187.126	191.611	196.117	201.403	205.901	210.379	214.859	219.378	223.874	228.369
htpG-M4-2-1-concentrations	1.249	1.437	1.447	1.195	1.25	1.847	3.831	5.097	5.337	4.512	4.188	4.001	4.433	5.527	7.412	9.079	11.031	13.177	8.772	8.612	8.345	8.559	8.551	10.158	13.965	17.052	18.814	19.392	19.476	19.235	19.58	19.465	21.363	24.287	28.667
htpG-M4-2-2-dilution times	11.7561	16.1997	21.0883	25.4942	29.9242	54.3978	58.8611	63.37	67.9389	72.9417	77.4797	82.0183	86.5539	91.1286	95.7475	113.003	122.896	145.838	155.121	159.626	164.124	173.537	178.106	187.126	191.611	196.117	201.403	205.901	210.379	214.859	219.378	223.874	228.369
htpG-M4-2-2-concentrations	1.249	1.416	1.406	1.197	1.215	1.766	2.299	2.925	3.453	3.643	3.871	4.152	4.144	4.031	4.01	4.303	9.855	13.637	8.745	8.147	7.735	7.871	9.946	20.098	23.514	25.11	23.401	22.328	21.969	21.604	22.047	23.117	22.854
htpG-M4-2-3-dilution times	11.7561	16.1997	21.0883	25.4942	29.9242	54.3978	58.8611	63.37	67.9389	72.9417	77.4797	82.0183	86.5539	91.1286	95.7475	113.003	135.244	145.838	150.572	155.121	159.626	164.124	168.67	173.537	187.126	191.611	196.117	201.403	205.901	210.379	214.859	219.378	223.874	228.369
htpG-M4-2-3-concentrations	1.249	1.407	1.413	1.212	1.223	2.392	3.342	4.026	4.34	4.219	4.124	4.077	3.882	3.942	4.301	4.952	11.568	11.568	11.692	11.292	8.949	7.89	7.709	8.896	29.312	29.643	30.852	31.448	33.736	34.267	33.968	34.832	35.168	33.646
hupA-M2-1-1-dilution times	34.4572	38.9361	44.3775	48.7567	79.5739	84.0281	128.714	133.1	142.464	151.104	168.651	177.507	188.271
hupA-M2-1-1-concentrations	0.508	0.541	0.663	0.591	5.019	3.317	20.423	21.846	7.046	12.375	46.286	18.329	41.568
hupA-M2-1-3-dilution times	11.0592	20.3439	25.5119	30.0133	34.4572	38.9361	44.3775	53.1753	79.5739	88.5108	128.714	142.464	151.104	168.651	183.074	188.271
hupA-M2-1-3-concentrations	0.506	0.521	0.777	0.558	0.475	0.689	0.92	3.096	9.122	3.51	16.332	3.48	6.367	20.258	3.659	5.064
hupA-M2-1-2-dilution times	11.0592	30.0133	34.4572	38.9361	44.3775	48.7567	53.1753	88.5108	128.714	142.464	146.969	151.104	177.507	188.271
hupA-M2-1-2-concentrations	0.38	0.774	0.493	0.542	0.797	0.848	1.115	1.194	11.765	3.195	2.785	3.338	3.58	5.203
hupA-M4-1-1-dilution times	11.2669	15.7131	20.6103	25.0111	29.4431	49.4667	53.8994	58.3592	62.8647	67.3881	72.4361	76.9717	81.5108	86.045	90.6142	95.1847	112.446	117.876	122.396	134.724	139.464	151.301	155.861	160.367	164.865	169.362	178.83	187.867	192.354	196.839	202.14	206.641	211.121	215.598	220.116	224.612
hupA-M4-1-1-concentrations	1.035	1.211	1.384	1.42	1.467	1.471	1.725	2.016	2.295	3.246	4.583	5.011	4.733	4.382	4.384	4.391	4.324	4.935	6.625	8.329	8.679	8.011	8.514	9.562	11.386	11.272	21.528	27.691	24.482	21.667	18.992	20.94	24.524	24.476	24.461	30.684
hupA-M4-1-2-dilution times	11.2669	15.7131	20.6103	25.0111	29.4431	49.4667	53.8994	58.3592	62.8647	67.3881	76.9717	81.5108	86.045	90.6142	95.1847	112.446	117.876	122.396	134.724	139.464	146.559	151.301	155.861	160.367	164.865	169.362	183.382	187.867	192.354	196.839	202.14	206.641	211.121	215.598	220.116	224.612	229.108
hupA-M4-1-2-concentrations	1.249	1.361	1.336	1.347	1.377	1.363	1.823	1.951	2.075	2.669	5.335	5.744	6.455	6.123	5.714	5.319	6.214	8.787	9.691	8.625	7.312	9.466	10.885	12.689	13.524	12.083	32.564	33.726	31.256	27.79	23.715	27.505	30.032	29.341	30.398	40.281	50.241
hupA-M4-1-3-dilution times	11.2669	15.7131	20.6103	25.0111	29.4431	53.8994	58.3592	62.8647	67.3881	72.4361	76.9717	81.5108	86.045	90.6142	95.1847	112.446	117.876	122.396	134.724	139.464	146.559	151.301	155.861	160.367	164.865	169.362	174.261	178.83	183.382	187.867	192.354	196.839	202.14	206.641	211.121	215.598	220.116	224.612	229.108
hupA-M4-1-3-concentrations	1.029	1.415	1.424	1.384	1.492	2.809	3.905	5.03	4.625	4.398	4.27	3.82	3.96	4.394	5.345	6.633	8.677	11.107	13.224	14.941	12.319	11.716	12.912	12.709	14.744	15.799	15.486	17.268	17.025	18.051	19.273	19.494	18.465	18.982	18.929	19.37	20.082	23.308	25.909
ilvA-M2-4-2-dilution times	12.4158	16.7597	29.8497	34.1389	38.4642	47.1581	56.7569	61.2253	65.7514	71.0808	75.4789	79.9136	84.3458	115.287	124.716	173.196	177.337	194.798	199.198	203.71	208.37	212.904	217.347	221.772	226.362	236.939
ilvA-M2-4-2-concentrations	0.508	0.514	0.492	0.457	0.521	1.051	1.043	0.751	1.011	1.219	1.489	2.162	1.867	1.967	7.016	4.011	2.931	22.269	14.198	9.278	9.901	11.7	12.218	12.281	12.214	11.72
ilvA-M2-4-1-dilution times	12.4158	16.7597	29.8497	34.1389	38.4642	47.1581	52.3078	56.7569	61.2253	71.0808	79.9136	106.36	110.802	115.287	124.716	168.206	173.196	181.468	194.798	203.71	208.37	212.904	217.347	221.772	226.362	236.939
ilvA-M2-4-1-concentrations	0.508	0.528	0.537	0.493	0.49	1.147	1.351	1.052	0.984	2.792		1.722	2.65	2.442	4.261	4.423	3.563	8.458	23.814	8.144	10.015	13.246	16.78	15.439	16.298	20.614
ilvA-M2-4-3-dilution times	12.4158	16.7597	29.8497	34.1389	47.1581	52.3078	56.7569	61.2253	119.876	124.716	163.723	173.196	177.337	181.468	194.798	199.198	203.71	208.37	212.904	217.347	221.772	226.362	236.939
ilvA-M2-4-3-concentrations	0.324	0.435	0.532	0.424	2.618	2.444	1.937	1.484	2.662	2.976	16.279	6.045	5.556	5.713	27.624	26.222	19.88	20.096	22.153	27.998	29.432	26.12	24.699
ilvA-M4-2-1-dilution times	11.7561	21.0883	25.4942	29.9242	54.3978	63.37	67.9389	72.9417	77.4797	82.0183	86.5539	91.1286	95.7475	113.003	118.375	122.896	135.244	145.838	155.121	159.626	164.124	168.67	187.126	191.611	196.117	201.403	205.901	210.379	214.859	219.378	223.874	228.369
ilvA-M4-2-1-concentrations	1.249	1.151	1.314	1.344	2.651	4.52	5.792	6.818	6.339	6.479	5.837	6.345	7.016	9.39	11.109	15.4	19.596	19.596	11.452	13.258	12.577	16.651	56.1	62.527	67.488	62.771	56.877	52.954	54.581	67.31	83.652	102.911
ilvA-M4-2-2-dilution times	16.1997	21.0883	25.4942	29.9242	49.9481	54.3978	58.8611	63.37	67.9389	72.9417	77.4797	82.0183	86.5539	91.1286	95.7475	113.003	118.375	122.896	135.244	145.838	150.572	159.626	164.124	168.67	173.537	178.106	187.126	191.611	196.117	201.403	205.901	210.379	214.859	219.378	223.874	228.369
ilvA-M4-2-2-concentrations	1.821	1.801	1.839	1.787	1.78	1.983	2.645	2.803	3.486	3.268	3.397	3.509	4.412	5.399	6.093	6.015	5.706	6.899	8.097	8.097	7.981	9.69	11.146	13.031	12.377	16.316	22.255	16.352	19.224	25.322	27.365	30.298	32.206	36.722	38.378	37.735
ilvA-M4-2-3-dilution times	11.7561	16.1997	21.0883	25.4942	29.9242	49.9481	54.3978	58.8611	63.37	67.9389	72.9417	77.4797	82.0183	86.5539	91.1286	95.7475	113.003	118.375	159.626	164.124	168.67	173.537	178.106	182.64	187.126	191.611	196.117	201.403	205.901	210.379	214.859	219.378	223.874	228.369
ilvA-M4-2-3-concentrations	1.249	1.693	1.764	1.545	1.624	1.393	1.979	1.883	1.744	1.929	1.995	2.031	2.676	2.391	3.102	3.065	3.769	3.01	5.935	6.225	6.661	7.129	8.449	10.216	13.655	15.477	18.338	17.971	16.483	17.256	16.273	18.055	17.34	16.173
iscR-M2-3-1-dilution times	29.3994	37.9997	60.7319	65.2486	70.6114	74.9961	79.4333	119.315	124.221	158.962	163.352	167.777	172.806	177.001	181.176	198.912	203.386	208.063	212.601	217.058	221.482	226.017	231.489	236.655
iscR-M2-3-1-concentrations	0.359		1.86	2.886	2.074	1.486	1.167	2.283	2.502	13.45	9.516	7.583	6.944	7.006	7.968	12.01	7.689	6.39	7.682	9.717	8.928	8.433	8.623	11.921
iscR-M2-3-2-dilution times	11.9661	24.3781	29.3994	46.6333	51.8161	56.2722	60.7319	65.2486	74.9961	79.4333	83.8639	105.849	114.769	119.315	124.221	167.777	172.806	177.001	181.176	190.137	198.912	203.386	208.063	212.601	217.058	221.482	226.017
iscR-M2-3-2-concentrations	0.508	0.531	0.451	2.635	1.692	1.397	1.139	1.193	5.227	6.186	5.88	15.833	6.547	4.149	4.185	6.332	5.244	5.809	7.184	29.992	15.448	11.497	13.945	15.509	20.26	17.174	16.062
iscR-M2-3-3-dilution times	11.9661	24.3781	29.3994	46.6333	51.8161	56.2722	60.7319	65.2486	79.4333	83.8639	105.849	114.769	119.315	158.962	163.352	172.806	181.176	194.512	198.912	203.386	208.063	212.601	217.058	221.482	226.017
iscR-M2-3-3-concentrations	0.508	0.524	0.445	2.19	2.664	1.963	1.406	1.158	4.718	5.793	16.729	5.931	3.8	25.625	21.346	7.973	10.047	33.732	28.527	19.505	13.685	13.405	17.927	18.689	16.435
iscR-M4-3-1-dilution times	16.7186	21.5611	25.9758	30.4053	59.3625	63.8742	68.4953	73.4483	77.9875	82.5242	87.0633	91.6444	96.3119	113.569	118.877	135.769	140.495	147.601	152.303	156.835	161.339	165.836	170.429	175.268	184.35	188.834	193.32	197.842	203.116	207.608	212.086	216.593	221.087	225.584
iscR-M4-3-1-concentrations	1.795	1.731	1.676	1.608	4.17	5.377	6.677	7.932	6.055	4.753	4.515	5.271	7.411	9.608	9.226	11.357	8.653	9.15	11.015	14.054	14.415	15.771	16.503	17.452	34.145	44.888	55.168	53.512	48.515	42.492	39.909	45.956	48.624	56.503
iscR-M4-3-2-dilution times	12.2447	16.7186	21.5611	25.9758	30.4053	59.3625	63.8742	68.4953	73.4483	77.9875	82.5242	87.0633	91.6444	96.3119	113.569	118.877	123.397	135.769	140.495	147.601	156.835	161.339	165.836	170.429	175.268	179.832	184.35	188.834	193.32	197.842	203.116	207.608	212.086	216.593	221.087	225.584
iscR-M4-3-2-concentrations	1.249	1.774	1.661	1.644	1.614	4.603	4.627	4.575	5.586	5.227	4.858	5.467	6.31	8.173	9.916	10.914	13.861	14.93	14.148	14.256	18.428	22.982	24.002	23.039	20.978	24.845	28.604	28.929	29.306	28.78	27.24	27.848	27.954	27.514	25.673	27.744
iscR-M4-3-3-dilution times	16.7186	21.5611	25.9758	30.4053	50.4286	59.3625	68.4953	73.4483	77.9875	82.5242	87.0633	91.6444	96.3119	113.569	140.495	147.601	161.339	165.836	170.429	175.268	179.832	184.35	188.834	193.32	197.842	203.116	207.608	212.086	216.593	221.087	225.584
iscR-M4-3-3-concentrations	1.811	1.787	1.557	1.476	1.486	3.975	7.569	7.122	6.017	4.892	4.062	3.687	4.397	5.886	8.716	8.519	23.814	33.653	36.233	36.507	41.558	44.522	44.206	43.631	42.816	42.314	43.35	47.006	56.136	64.788	80.002
kdpE-M2-4-2-dilution times	12.4158	29.8497	34.1389	47.1581	52.3078	56.7569	61.2253	65.7514	71.0808	79.9136	84.3458	106.36	115.287	119.876	124.716	163.723	168.206	173.196	177.337	181.468	194.798	199.198	203.71	208.37	212.904	217.347	221.772	226.362	236.939
kdpE-M2-4-2-concentrations	0.15	0.275	0.331	1.894	1.616	1.547	1.593	1.618	1.527	4.371	4.818	13.858	4.903	3.429	4.173	12.583	11.325	8.874	9.89	13.834	24.684	24.214	21.737	20.587	18.795	20.826	22.603	21.755	21.779
kdpE-M2-4-3-dilution times	8.10889	12.4158	16.7597	29.8497	34.1389	47.1581	52.3078	56.7569	61.2253	65.7514	71.0808	79.9136	84.3458	110.802	115.287	119.876	124.716	173.196	181.468	203.71	208.37	212.904	217.347	221.772	226.362	236.939
kdpE-M2-4-3-concentrations	0.15	0.156	0.167	0.249	0.312	1.994	1.411	1.413	1.572	1.563	1.662	3.849	4.612	9.585	7.292	5.993	6.645	3.664	8.194	8.854	9.356	12.024	14.902	12.926	11.327	10.348
kdpE-M2-4-1-dilution times	8.10889	12.4158	29.8497	38.4642	52.3078	56.7569	61.2253	65.7514	71.0808	75.4789	84.3458	119.876	124.716	159.334	163.723	168.206	173.196	181.468	203.71	208.37	212.904	217.347	221.772	226.362	236.939
kdpE-M2-4-1-concentrations	0.15	0.137	0.271		1.722	1.285	0.884	0.942	1.11	1.406	3.379	2.407	2.673	12.86	8.464	5.435	4.743	13.247	7.401	6.564	6.696	10.366	13.518	15.745	16.728
kdpE-M4-2-1-dilution times	11.7561	16.1997	21.0883	25.4942	29.9242	63.37	67.9389	72.9417	77.4797	82.0183	86.5539	91.1286	95.7475	113.003	145.838	150.572	155.121	159.626	164.124	168.67	173.537	178.106	182.64	187.126	191.611	196.117	201.403	205.901	210.379	214.859	219.378	223.874	228.369
kdpE-M4-2-1-concentrations	0.966	1.204	1.18	1.072	1.032	4.676	5.107	5.405	5.231	4.869	4.307	4.036	4.154	4.473	17.55	13.99	12.575	11.147	11.6	11.823	11.515	13.439	14.578	15.187	16.965	19.942	21.728	21.177	21.222	20.709	20.971	19.977	20.614
kdpE-M4-2-2-dilution times	11.7561	16.1997	21.0883	25.4942	29.9242	54.3978	63.37	67.9389	72.9417	77.4797	82.0183	86.5539	91.1286	95.7475	113.003	118.375	155.121	159.626	164.124	168.67	173.537	178.106	182.64	187.126	191.611	196.117	201.403	205.901	210.379	223.874	228.369
kdpE-M4-2-2-concentrations	0.981	1.134	1.163	1.052	1.017	1.566	2.6	3.085	3.051	3.045	3.315	4.011	4.771	5.429	5.581	5.816	20.648	20.115	18.702	17.28	16.116	21.705	27.193	26.946	24.321	22.309	19.85	21.427	26.438	81.204	76.198
kdpE-M4-2-3-dilution times	11.7561	16.1997	21.0883	25.4942	29.9242	58.8611	63.37	67.9389	72.9417	77.4797	82.0183	86.5539	91.1286	95.7475	113.003	118.375	145.838	155.121	159.626	164.124	168.67	173.537	187.126	191.611	196.117	201.403	205.901	210.379	214.859	219.378	223.874	228.369
kdpE-M4-2-3-concentrations	0.947	1.207	1.16	1.032	1.071	4.61	5.314	6.917	6.549	5.239	4.575	4.29	4.846	6.242	8.595	8.588	14.554	8.761	8.601	9.119	10.675	11.779	29.237	27.056	23.817	20.612	20.053	21.277	23.618	23.975	28.578	25.78
lacA-M2-1-1-dilution times	11.0592	25.5119	44.3775	48.7567	53.1753	75.1239	79.5739	84.0281	88.5108	128.714	137.486	142.464	146.969	168.651	177.507
lacA-M2-1-1-concentrations	0.508		1.023	0.893	0.75	4.108	3.143	2.873	2.892	14.385	8.442	5.477	5.576	32.332	9.62
lacA-M2-1-5-dilution times	11.0592	20.3439	25.5119	30.0133	34.4572	38.9361	44.3775	48.7567	53.1753	75.1239	79.5739	84.0281	88.5108	128.714	133.1	137.486	142.464	146.969	151.104	168.651	173.079	177.507
lacA-M2-1-5-concentrations	0.508	0.7	0.942	0.687	0.632	0.997	1.579	1.986	1.786	6.186	5.963	4.824	4.14	16.027	11.394	7.672	5.49	8.212	7.967	19.84	13.397	8.653
lacA-M2-1-3-dilution times	11.0592	25.5119	30.0133	34.4572	38.9361	44.3775	48.7567	53.1753	75.1239	79.5739	84.0281	88.5108	128.714	133.1	142.464	146.969	151.104	177.507	188.271
lacA-M2-1-3-concentrations	0.508	1.016	0.658	0.513	0.673	0.847	0.96	1.032	4.406	4.71	3.049	2.241	14.148	11.857	4.361	4.809	6.17	5.293	13.671
lacA-M2-1-7-dilution times	11.0592	25.5119	53.1753	75.1239	79.5739	84.0281	88.5108	133.1	142.464	146.969	151.104	177.507	188.271
lacA-M2-1-7-concentrations	0.508	1.034	4.595	5.257	7.689	5.814	3.887	14.077	5.487	5.706	7.422	8.693	18.253
lacA-M2-1-8-dilution times	11.0592	20.3439	25.5119	30.0133	44.3775	48.7567	53.1753	75.1239	79.5739	84.0281	88.5108	142.464	177.507	188.271
lacA-M2-1-8-concentrations	0.508	0.626	0.958	0.647	2.885	3.099	2.484	6.108	6.954	5.536	4.099	4.241	8.313	10.982
lacA-M2-1-4-dilution times	11.0592	25.5119	30.0133	38.9361	44.3775	48.7567	53.1753	79.5739	84.0281	88.5108	133.1	142.464	146.969	177.507	188.271
lacA-M2-1-4-concentrations	0.508	0.981	0.707	1.797	2.54	1.895	1.483	7.006	5.843	4.461	13.7	4.647	3.888	8.544	10.697
lacA-M2-1-6-dilution times	11.0592	20.3439	25.5119	30.0133	38.9361	44.3775	48.7567	53.1753	75.1239	84.0281	88.5108	128.714	133.1	142.464	146.969	151.104	177.507	188.271
lacA-M2-1-6-concentrations	0.508	0.637	0.997	0.732	1.583	2.357	1.886	1.505	10.233	4.299	3.208	14.666	22.634	8.097	6.832	7.604	10.247	23.868
lacA-M2-2-3-dilution times	11.5111	22.4358	27.5003	31.8	36.0933	49.8603	54.3831	58.8353	68.7386	73.1208	77.5517	81.9797	112.893	117.402	122.371	157.276	166.067	171.102	175.354	179.581	194.427	198.824	203.262	207.961	212.495	216.961	221.388	225.867	231.387	236.569
lacA-M2-2-3-concentrations	0.488	0.593	0.558	0.562	0.605	2.82	2.394	2.432	5.676	5.835	5.263	5.273	4.067	4.467	6.603	21.599	7.797	5.959	9.255	12.028	12.192	18.87	15.991	16.495	19.623	25.301	23.08	20.195	19.001	27.615
lacA-M2-2-5-dilution times	11.5111	22.4358	27.5003	31.8	36.0933	49.8603	58.8353	68.7386	73.1208	77.5517	81.9797	103.975	108.419	112.893	117.402	122.371	166.067	175.354	179.581	198.824	203.262	207.961	212.495	216.961	221.388	225.867	231.387	236.569
lacA-M2-2-5-concentrations	0.432	0.583	0.559	0.54	0.577	2.186	0.871	0.978	1.476	1.54	1.779	6.626	4.532	2.994	3.785	4.642	4.832	13.066	15.57	33.812	32.111	21.41	20.124	28.14	31.127	30.206	28.365	39.492
lacA-M2-2-1-dilution times	27.5003	31.8	36.0933	49.8603	54.3831	58.8353	63.3439	73.1208	81.9797	157.276	161.663	166.067	175.354	179.581	198.824	203.262	207.961	212.495	216.961	221.388	225.867	231.387	236.569
lacA-M2-2-1-concentrations	0.5	0.678	0.63	1.524	1.874	2.108	2.191	5.372		17.561	11.649	7.367	14.566	14.032	15.308	11.452	16.141	20.452	29.191	26.137	22.817	21.018	32.373
lacA-M2-2-2-dilution times	11.5111	22.4358	27.5003	31.8	36.0933	49.8603	54.3831	58.8353	68.7386	73.1208	77.5517	81.9797	112.893	122.371	161.663	166.067	175.354	179.581	198.824	203.262	207.961	212.495	216.961	221.388	225.867	231.387	236.569
lacA-M2-2-2-concentrations	0.508	0.579	0.539	0.574	0.677	2.403	2.086	1.787	4.805	6.999	5.1	4.924	5.623	9.971	12.623	8.225	27.441	27.98	27.999	38.038	41.898	40.164	47.933	44.028	42.169	33.485	41.354
lacA-M2-2-6-dilution times	11.5111	22.4358	27.5003	31.8	36.0933	49.8603	54.3831	58.8353	68.7386	73.1208	77.5517	81.9797	103.975	108.419	117.402	122.371	161.663	198.824	221.388	225.867	236.569
lacA-M2-2-6-concentrations	0.508	0.687	0.575	0.54	0.564	1.988	1.587	1.117	1.673	2.033	1.987	1.94	6.63	4.453	8.45	8.411	19.129	32.581	20.098	19.759	29.636
lacA-M2-2-4-dilution times	11.5111	22.4358	27.5003	31.8	49.8603	58.8353	73.1208	77.5517	81.9797	112.893	122.371	166.067	175.354	179.581	198.824	207.961	212.495	216.961	221.388	225.867	231.387	236.569
lacA-M2-2-4-concentrations	0.257	0.368	0.493	0.508	4.009	1.601	6.39	5.858	4.665	4.913	10.038	8.063	13.169	16.169	46.852	14.729	13.398	17.492	23.635	21.324	18.181	27.171
lacA-M2-2-7-dilution times	11.5111	22.4358	27.5003	31.8	36.0933	49.8603	54.3831	58.8353	68.7386	73.1208	77.5517	81.9797	108.419	112.893	117.402	122.371	175.354
lacA-M2-2-7-concentrations	0.31	0.483	0.531	0.571	0.676	2.634	1.973	1.338	1.946	2.073	2.063	2.08	4.439	3.005	4.19	6.142	2.3
lacA-M2-2-8-dilution times	11.5111	22.4358	27.5003	31.8	36.0933	49.8603	54.3831	58.8353	63.3439	68.7386	73.1208	77.5517	81.9797	99.5197	103.975	108.419	112.893	117.402	122.371	157.276	161.663	171.102	175.354	179.581	212.495	225.867	231.387	236.569
lacA-M2-2-8-concentrations	0.403	0.567	0.525	0.527	0.591	1.637	1.469	1.3	1.663	2.211	2.426	2.688	2.751	2.9	3.232	2.732	2.601	2.832	2.846	9.724	10.094	4.887	5.389	7.514	3.387	10.32	8.795	14.026
lacA-M2-3-1-dilution times	11.9661	29.3994	51.8161	65.2486	105.849	110.289	114.769	119.315	124.221	177.001	181.176	203.386	208.063	212.601	217.058	221.482	226.017	236.655
lacA-M2-3-1-concentrations	0.508		3.621		10.65	8.729	6.814	9.167	11.064	17.193	18.918	16.578	15.611	22.032	30.383	30.174	27.531	28.941
lacA-M2-3-2-dilution times	11.9661	24.3781	29.3994	51.8161	56.2722	60.7319	65.2486	70.6114	74.9961	79.4333	83.8639	110.289	114.769	119.315	124.221	167.777	177.001	181.176	203.386	208.063	212.601	217.058	221.482	226.017
lacA-M2-3-2-concentrations	0.508	0.615	0.567	1.784	1.689	2.187	2.982	4.039	5.036	6.165	6.03	10.486	6.692	7.058	9.658	9.048	13.708	14.613	13.357	15.5	18.952	23.935	22.484	21.827
lacA-M2-3-4-dilution times	11.9661	24.3781	29.3994	33.6939	37.9997	51.8161	56.2722	60.7319	65.2486	74.9961	79.4333	83.8639	114.769	119.315	124.221	167.777	177.001	181.176	203.386	208.063	217.058	221.482	226.017
lacA-M2-3-4-concentrations	0.508	0.639	0.547	0.575	0.718	2.351	2.102	1.852	2.102	4.377	5.471	5.319	6.284	6.12	9.199	7.134	10.549	13.657	8.839	6.74	28.02	24.642	18.85
lacA-M2-3-3-dilution times	11.9661	24.3781	29.3994	37.9997	46.6333	51.8161	56.2722	65.2486	70.6114	74.9961	79.4333	83.8639	114.769	119.315	124.221	167.777	177.001	181.176	194.512	203.386	208.063	212.601	217.058	221.482	226.017	236.655
lacA-M2-3-3-concentrations	0.508	0.635	0.555	1.997	3.131	1.988	1.641	3.455	5.182	7.034	6.582	5.913	5.631	5.051	8.03	9.114	14.208	19.523	47.656	20.436	19.679	21.707	27.274	28.502	27.498	42.617
lacA-M2-3-5-dilution times	11.9661	24.3781	29.3994	46.6333	51.8161	56.2722	60.7319	65.2486	74.9961	79.4333	83.8639	114.769	119.315	124.221	158.962	163.352	167.777	177.001	181.176	194.512	198.912	203.386	208.063	212.601	217.058	221.482	226.017	236.655
lacA-M2-3-5-concentrations	0.508	0.658	0.561	3.996	3.166	2.197	1.646	1.847	7.462	6.628	5.642	6.535	7.397	10.393	27.287	27.933	27.992	27.987	28	63.322	73.983	51.945	40.7	39.948	52.749	52.194	47.471	80.279
lacA-M2-4-1-dilution times	12.4158	16.7597	29.8497	34.1389	38.4642	47.1581	52.3078	56.7569	61.2253	75.4789	79.9136	84.3458	110.802	115.287	124.716	168.206	177.337	181.468	203.71	208.37	212.904	217.347	221.772	226.362	236.939
lacA-M2-4-1-concentrations	0.508	0.662	0.587	0.576	0.626	2.18	2.188	1.61	1.578	6.056	5.331	4.849	10.806	7.049	10.725	7.208	12.928	19.219	11.441	16.88	21.019	22.102	20.949	20.392	18.397
lacA-M2-4-2-dilution times	12.4158	16.7597	29.8497	34.1389	42.5647	47.1581	52.3078	56.7569	61.2253	65.7514	79.9136	84.3458	106.36	115.287	119.876	159.334	163.723	168.206	173.196	177.337	181.468	194.798	199.198	203.71	208.37	217.347	221.772	226.362	236.939
lacA-M2-4-2-concentrations	0.492	0.527	0.576	0.508	2.016	2.879	2.207	1.813	1.619	1.751	6.409	5.75	14.392	5.555	4.521	23.033	14.638	9.271	7.717	10.779	16.324	38.006	29.473	20.171	17.037	17.251	26.038	28.97	25.831
lacA-M3-1-1-dilution times	13.6347	18.825	23.4225	27.7983	32.185	36.6667	41.6558	50.6861	55.1714	59.6564	74.3764	102.351	106.882	118.418	122.968	127.526	132.519	137.09	146.088	151.264	155.786	164.841	173.886	178.408	187.668	192.149	196.645	201.159
lacA-M3-1-1-concentrations	0.508	0.609	0.741	0.727	0.801	0.832	1.038	2.388	2.732	2.844	2.483	4.115	3.431	9.72	9.517	9.489	12.866	14.773	14.031	12.451	11.865	19.773	16.448	16.379	29.707	26.494	19.435	17.563
lacA-M3-1-2-dilution times	9.26556	13.6347	18.825	23.4225	27.7983	32.185	36.6667	59.6564	69.8903	74.3764	78.8539	97.3994	111.411	118.418	122.968	127.526	132.519	137.09	141.588	146.088	151.264	155.786	164.841	169.364	173.886	178.408	187.668	192.149	196.645	201.159
lacA-M3-1-2-concentrations	0.412	0.638	0.7	0.675	0.714	0.801	1.04	1.063	2.283	2.95	4.013	2.744	5.498	7.78	9.766	10.118	10.523	10.245	12.3	10.497	13.302	13.598	29.637	21.771	18.775	20.739	39.12	25.794	18.128	20.354
lacA-M3-1-3-dilution times	13.6347	18.825	23.4225	27.7983	32.185	55.1714	59.6564	65.2381	69.8903	74.3764	78.8539	83.2283	92.9161	97.3994	102.351	106.882	118.418	127.526	132.519	137.09	141.588	146.088	151.264	155.786	164.841	169.364	173.886	178.408	187.668	196.645	201.159
lacA-M3-1-3-concentrations	0.508	0.612	0.698	0.752	0.829	2.143	1.482	1.524	2.038	2.522	3.443	4.689	8.561	6.51	4.68	4.558	16.71	11.822	9.913	10.842	11.657	11.504	12.217	12.731	31.228	27.282	19.366	17.745	38.927	15.204	14.02
lacA-M3-2-3-dilution times	9.59139	14.0231	19.1764	23.7558	28.1344	32.5294	37.2097	42.0228	46.5672	51.0492	55.5325	60.0658	70.2514	74.7364	83.6125	88.7414	93.2392	97.7211	107.214	119.265	123.814	128.391	133.337	137.924	142.424	146.971	152.105	156.624	165.681	174.726	188.497	192.981	197.478	201.998
lacA-M3-2-3-concentrations	0.508	0.678	0.673	0.629	0.712	0.721	0.745	0.973	1.08	1.135	1.126	1.095	2.444	3.294	1.969	2.844	3.497	2.318	7.348	7.484	6.183	6.754	7.261	7.783	8.378	8.651	10.644	11.383	22.246	8.578	8.379	11.697	10.448	9.472
lacA-M3-2-1-dilution times	9.59139	23.7558	60.0658	65.7456	70.2514	74.7364	88.7414	97.7211	102.683	107.214	123.814	128.391	133.337	137.924	142.424	146.971	152.105	156.624	165.681	170.203	174.726	197.478	201.998
lacA-M3-2-1-concentrations	0.508	0.627	1.479	1.474	1.816	1.424	7.206	7.331	4.894	4.903	9.842	10.237	9.116	6.979	7.404	8.078	8.413	9.161	20.383	16.249	12.256	13.73	14.228
lacA-M3-2-2-dilution times	9.59139	14.0231	23.7558	37.2097	42.0228	46.5672	51.0492	55.5325	60.0658	65.7456	70.2514	74.7364	79.2167	83.6125	93.2392	97.7211	102.683	107.214	119.265	123.814	133.337	137.924	142.424	146.971	152.105	156.624	165.681	170.203	174.726	201.998
lacA-M3-2-2-concentrations	0.508	0.638	0.62	0.669	0.922	0.96	1.008	1.056	1.155	1.19	1.025	0.997	1.446	1.389	3.069	2.019	1.977	2.658	5.886	4.28	3.691	3.61	3.626	3.946	3.648	3.372	7.914	5.544	4.165	4.333
lacA-M3-3-1-dilution times	14.5256	19.7836	24.2133	28.5928	32.9892	37.7003	47.0519	51.5311	56.015	60.6	66.2369	70.7347	75.2178	79.7017	84.1206	89.1886	98.1636	103.136	107.667	112.195	120.236	124.785	129.381	134.278	138.882	143.382	147.979	153.07	157.589	166.648	171.17	175.693	198.438	202.968
lacA-M3-3-1-concentrations	0.508	0.599	0.66	0.734	0.781	0.929	2.615	2.585	2.627	2.524	2.46	2.314	2.035	2.035	2.999	4.71	4.757	5.044	5.211	5.623	7.139	7.225	8.554	9.755	8.675	8.687	7.804	7.033	7.425	15.237	13.504	12.089	13.168	13.232
lacA-M3-3-2-dilution times	14.5256	19.7836	24.2133	28.5928	32.9892	37.7003	47.0519	51.5311	56.015	60.6	66.2369	70.7347	79.7017	93.6831	98.1636	103.136	107.667	112.195	120.236	124.785	129.381	134.278	138.882	143.382	147.979	153.07	157.589	166.648	171.17	175.693	198.438	202.968
lacA-M3-3-2-concentrations	0.508	0.623	0.648	0.68	0.838	0.866	2.548	2.485	2.503	2.166	2.315	3.026	3.038	8.1	7.104	4.766	4.929	4.696	7.33	7.908	9.055	8.609	9.668	10.162	9.676	9.938	9.594	16.5	12.844	11.914	11.438	10.847
lacA-M3-4-1-dilution times	15.0906	20.2636	24.6683	29.0481	33.4444	38.2325	47.5272	52.01	56.4931	61.1047	66.7228	71.2142	75.695	79.8961	89.6731	94.1628	98.6419	108.158	112.684	121.237	125.789	135.251	139.869	144.369	149.015	154.062	158.581	167.64	172.161	185.949	190.435	194.928	199.426	203.961
lacA-M3-4-1-concentrations	0.508	0.648	0.688	0.733	0.723	0.788	0.863	0.894	1.072	1.203	1.262	1.199	1.468	1.824	3.505	4.201	3.815	4.206	3.899	5.111	6.845	9.074	8.091	8.512	8.058	7.224	7.096	12.739	9.914	14.984	15.804	10.944	10.308	10.749
lacA-M3-4-2-dilution times	15.0906	20.2636	24.6683	29.0481	33.4444	38.2325	47.5272	52.01	56.4931	61.1047	66.7228	71.2142	75.695	79.8961	84.6725	89.6731	94.1628	98.6419	103.629	108.158	112.684	121.237	125.789	130.404	135.251	139.869	144.369	149.015	154.062	158.581	167.64	172.161	176.684	181.373	185.949	194.928	199.426	203.961
lacA-M3-4-2-concentrations	0.508	0.667	0.746	0.765	0.717	0.797	1.946	2.742	2.704	2.195	1.973	2.247	2.517	3.638	4.118	4.883	5.076	5.304	5.567	7.096	9.069	10.594	11.357	11.421	12.261	13.365	16.739	17.905	19.189	19.316	31.24	26.206	19.257	18.875	28.262	20.779	15.406	15.596
lacA-M3-4-3-dilution times	15.0906	20.2636	24.6683	29.0481	33.4444	42.9928	47.5272	52.01	56.4931	61.1047	75.695	84.6725	89.6731	94.1628	103.629	108.158	112.684	121.237	125.789	130.404	135.251	139.869	144.369	149.015	154.062	158.581	163.116	167.64	172.161	176.684	185.949	190.435	194.928	199.426	203.961
lacA-M3-4-3-concentrations	0.508	0.695	0.787	0.816	0.847	1.641	2.268	2.174	2.012	1.864	2.822	4.865	5.002	4.844	4.66	5.006	5.59	8.798	10.567	10.28	10.299	10.37	10.847	11.463	10.647	10.643	11.701	16.775	20.992	22.02	33.568	33.411	22.594	19.547	20.774
lacA-M4-1-1-dilution times	11.2669	15.7131	20.6103	25.0111	29.4431	53.8994	58.3592	62.8647	67.3881	72.4361	76.9717	81.5108	86.045	90.6142	95.1847	112.446	134.724	139.464	155.861	160.367	164.865	169.362	174.261	178.83	183.382	187.867	192.354	196.839	202.14	206.641	211.121	215.598	220.116	224.612	229.108
lacA-M4-1-1-concentrations	1.249	1.694	1.81	1.683	1.772	4.174	5.461	7.179	7.678	8.187	6.702	6.197	6.678	7.843	8.39	8.259	19.458	15.71	31.073	39.393	45.287	47.616	48.666	56.104	64.289	68.502	68.537	69.68	67.494	68.434	73.651	80.656	92.063	112.385	129.988
lacA-M4-1-2-dilution times	15.7131	20.6103	25.0111	29.4431	49.4667	53.8994	58.3592	62.8647	67.3881	72.4361	76.9717	81.5108	86.045	90.6142	95.1847	112.446	117.876	122.396	134.724	139.464	146.559	151.301	155.861	160.367	164.865	169.362	174.261	178.83	183.382	187.867	192.354	196.839	202.14	206.641	215.598	220.116	224.612	229.108
lacA-M4-1-2-concentrations	1.797	1.789	1.314	1.519	1.53	2.161	2.776	3.34	3.749	4.225	4.486	4.898	4.878	5.406	5.567	6.186	8.517	10.22	11.769	10.808	12.322	14.783	17.427	19.308	20.237	19.595	18.877	21.602	22.534	23.318	24.032	23.181	23.263	23.678	24.181	25.622	29.459	32.372
lacA-M4-1-3-dilution times	15.7131	20.6103	25.0111	29.4431	49.4667	53.8994	58.3592	72.4361	76.9717	81.5108	86.045	90.6142	95.1847	112.446	117.876	134.724	139.464	160.367	164.865	169.362	174.261	178.83	183.382	187.867	192.354	196.839	202.14	206.641	215.598	220.116	224.612	229.108
lacA-M4-1-3-concentrations	1.992	1.92	1.812	1.377	1.546	2.032	2.3	6.051	6.945	7.073	6.323	5.949	5.505	5.686	5.684	14.805	14.847	39.954	43.554	50.759	51.027	54.737	52.925	58.064	57.992	58.273	61.198	68.543	139.33	148.998	149.916	149.993
lacA-M4-1-4-dilution times	11.2669	15.7131	20.6103	25.0111	29.4431	58.3592	62.8647	67.3881	72.4361	76.9717	81.5108	86.045	90.6142	95.1847	112.446	122.396	139.464	146.559	151.301	155.861	164.865	169.362	174.261	178.83	183.382	187.867	192.354	196.839	202.14	206.641	211.121	215.598	220.116	224.612	229.108
lacA-M4-1-4-concentrations	1.249	1.699	1.74	1.627	1.692	4.844	5.51	6.624	6.535	6.771	7.095	6.25	6.241	6.356	7.682	17.363	11.883	9.821	8.88	12.497	25.266	31.345	30.07	34.831	39.856	40.924	38.772	35.379	31.907	35.417	37.778	37.053	36.202	38.072	39.1
lacA-M4-1-5-dilution times	11.2669	15.7131	20.6103	25.0111	29.4431	53.8994	58.3592	62.8647	67.3881	72.4361	76.9717	81.5108	86.045	90.6142	95.1847	112.446	122.396	134.724	139.464	146.559	151.301	155.861	160.367	164.865	169.362	174.261	178.83	183.382	187.867	192.354	196.839	202.14	206.641	211.121	215.598	220.116	224.612	229.108
lacA-M4-1-5-concentrations	1.249	1.644	1.75	1.59	1.608	2.489	3.48	4.102	5.256	6.216	6.49	6.492	5.693	5.589	5.459	5.844	14.377	15.42	14.733	16.832	17.76	17.898	17.065	20.946	25.755	26.552	30.855	35.558	43.121	50.214	54.007	61.848	56.307	54.154	50.547	53.904	55.84	61.568
lacA-M4-1-6-dilution times	11.2669	15.7131	20.6103	25.0111	29.4431	53.8994	58.3592	62.8647	67.3881	72.4361	76.9717	81.5108	86.045	90.6142	95.1847	112.446	122.396	134.724	151.301	155.861	160.367	164.865	169.362	174.261	178.83	183.382	192.354	196.839	202.14	206.641	211.121	215.598	220.116	224.612	229.108
lacA-M4-1-6-concentrations	1.249	1.631	1.777	1.585	1.66	3.068	4.051	5.159	6.579	6.343	6.492	6.418	6.103	6.201	5.662	6.47	14.607	12.226	18.439	20.304	18.884	21.26	26.694	31.107	43.015	46.808	35.519	40.212	46.494	49.642	56.154	54.223	54.899	59.039	66.735
lacA-M4-1-7-dilution times	11.2669	15.7131	20.6103	25.0111	29.4431	53.8994	62.8647	67.3881	72.4361	76.9717	81.5108	86.045	90.6142	95.1847	112.446	122.396	139.464	146.559	155.861	160.367	164.865	169.362	174.261	178.83	183.382	187.867	192.354	196.839	202.14	206.641	211.121	215.598	220.116	224.612	229.108
lacA-M4-1-7-concentrations	1.249	1.717	1.772	1.622	1.655	3.594	5.633	7.809	7.76	6.34	5.314	5.292	5.37	5.756	6.874	13.559	10.475	9.01	26.866	36.916	41.338	46.472	36.312	46.413	52.069	55.195	54.763	52.407	51.013	47.21	54.421	56.605	64.67	74.618	78.798
lacA-M4-1-8-dilution times	15.7131	20.6103	25.0111	29.4431	53.8994	58.3592	62.8647	67.3881	72.4361	76.9717	81.5108	86.045	90.6142	95.1847	112.446	117.876	122.396	134.724	139.464	151.301	155.861	160.367	164.865	169.362	174.261	178.83	183.382	187.867	192.354	196.839	202.14	206.641	211.121	215.598	220.116	224.612	229.108
lacA-M4-1-8-concentrations	2.086	1.93	1.865	1.821	2.786	3.684	4.064	4.595	4.48	4.533	5.129	6.002	7.478	8.377	9.353	11.418	10.923	11.31	12.339	14.373	16.947	17.078	14.876	16.86	17.086	20.308	21.348	22.408	22.254	22.528	22.861	23.729	24.123	25.29	26.568	29.735	30.91
lacA-M4-2-1-dilution times	16.1997	21.0883	25.4942	29.9242	58.8611	63.37	67.9389	72.9417	77.4797	82.0183	86.5539	91.1286	95.7475	113.003	118.375	122.896	145.838	150.572	155.121	159.626	164.124	168.67	173.537	178.106	182.64	187.126	191.611	196.117	201.403	205.901	210.379	214.859	219.378	223.874	228.369
lacA-M4-2-1-concentrations	1.83	1.837	1.79	1.732	6.413	8.377	8.257	7.243	6.566	6.135	5.914	6.476	8.073	9.658	11.828	15.846	18.694	13.791	12.907	13.328	13.445	14.283	14.275	16.314	20.614	27.696	32.272	34.102	32.87	31.426	31.279	30.479	32.522	33.273	32.421
lacA-M4-2-2-dilution times	16.1997	21.0883	25.4942	29.9242	63.37	67.9389	72.9417	77.4797	82.0183	86.5539	91.1286	95.7475	113.003	118.375	135.244	145.838	150.572	155.121	159.626	164.124	168.67	173.537	182.64	187.126	191.611	196.117	201.403	205.901	210.379	214.859	219.378	223.874	228.369
lacA-M4-2-2-concentrations	1.786	1.825	1.669	1.702	7.671	8.119	7.953	6.76	6.129	5.973	6.177	7.609	8.829	6.847	9.918	9.918	11.533	14.062	14.37	15.18	16.05	18.392	34.193	38.822	38.895	38.747	37.587	36.954	40.577	45.682	50.798	51.783	52.277
lacA-M4-3-1-dilution times	12.2447	16.7186	21.5611	25.9758	30.4053	59.3625	63.8742	68.4953	73.4483	77.9875	82.5242	87.0633	91.6444	96.3119	113.569	118.877	123.397	140.495	147.601	152.303	156.835	161.339	165.836	170.429	175.268	179.832	184.35	188.834	193.32	197.842	203.116	207.608	212.086	216.593	221.087	225.584
lacA-M4-3-1-concentrations	1.249	1.649	1.787	1.69	1.774	6.37	8.339	10.741	9.285	6.82	5.923	6.094	6.61	8.231	10.153	13.208	15.662	12.407	11.367	15.442	19.136	20.052	20.844	21.156	20.85	25.154	28.218	28.788	30.033	28.598	25.967	26.483	27.57	25.773	26.347	28.99
lacA-M4-3-2-dilution times	16.7186	21.5611	25.9758	30.4053	54.8914	59.3625	63.8742	68.4953	73.4483	77.9875	82.5242	87.0633	91.6444	96.3119	113.569	118.877	123.397	135.769	140.495	152.303	156.835	161.339	165.836	170.429	175.268	179.832	184.35	188.834	193.32	197.842	203.116	207.608	212.086	216.593	221.087	225.584
lacA-M4-3-2-concentrations	1.834	1.792	1.85	1.75	2.82	3.69	4.63	4.626	4.436	3.927	3.999	4.263	5.306	7.325	8.65	10.16	10.858	12.538	11.372	18.353	19.652	20.07	19.978	20.747	18.999	20.815	21.896	22.655	23.967	23.354	22.764	23.174	23.603	26.235	24.387	29.523
lacA-M4-3-3-dilution times	16.7186	21.5611	25.9758	30.4053	54.8914	59.3625	63.8742	68.4953	73.4483	77.9875	82.5242	87.0633	91.6444	96.3119	113.569	118.877	123.397	135.769	140.495	161.339	165.836	170.429	175.268	179.832	184.35	188.834	193.32	197.842	203.116	207.608	212.086	216.593	221.087	225.584
lacA-M4-3-3-concentrations	1.953	1.825	1.811	1.678	2.484	3.165	4.46	5.168	5.768	4.896	4.294	4.19	4.351	5.178	6.142	7.752	9.067	12.052	13.787	19.348	23.804	24.408	23.205	26.243	26.637	29.301	29.014	27.855	26.892	28.769	28.237	28.726	29.272	33.302
lacA-M4-3-4-dilution times	12.2447	16.7186	21.5611	25.9758	30.4053	50.4286	54.8914	59.3625	63.8742	73.4483	77.9875	82.5242	87.0633	91.6444	96.3119	113.569	123.397	135.769	140.495	147.601	165.836	170.429	175.268	179.832	184.35	188.834	193.32	197.842	203.116	207.608	212.086	216.593	221.087	225.584
lacA-M4-3-4-concentrations	1.249	1.655	1.747	1.648	1.628	1.545	1.882	1.817	1.997	4.074	4.523	5.536	5.27	5.889	5.181	4.825	10.509	14.417	15.195	15.868	29.701	39.082	42.653	51.227	51.501	52.203	49.623	49.272	48.117	57.062	71.18	80.038	82.824	87.637
lacA-M4-3-5-dilution times	16.7186	21.5611	25.9758	30.4053	54.8914	63.8742	68.4953	73.4483	77.9875	82.5242	87.0633	96.3119	113.569	118.877	123.397	135.769	140.495	152.303	156.835	161.339	165.836	170.429	175.268	179.832	184.35	188.834	193.32	197.842	203.116	216.593	221.087	225.584
lacA-M4-3-5-concentrations	2.056	1.946	1.96	1.8	4.486	9.901	9.552	7.248	6.232	5.9	6.309	11.629	13.506	15.96	18.34	18.424	13.927	23.185	28.335	34.916	35.041	35.623	34.6	39.877	43.747	47.156	48.929	40.786	38.67	41.756	43.253	44.249
lacA-M4-4-1-dilution times	3.83056	12.7303	17.2339	22.0303	26.4556	50.9056	55.3706	59.8606	64.3756	69.0458	73.9528	78.4925	83.0278	87.5686	92.1553	96.8717	119.371	136.32	141.007	147.027	151.692	156.214	160.714	165.208	169.857	174.651	179.221	183.721	188.206	192.691	197.237	202.491	206.977	211.454	215.965	220.462	224.956
lacA-M4-4-1-concentrations	2.493	1.958	1.489	1.674	1.673	1.822	2.307	2.191	2.603	3.186	4.329	4.514	5.121	5.035	4.217	4.188	9.638	10.034	12.887	10.468	10.189	14.316	15.395	16.189	17.884	20.03	24.646	25.842	25.629	23.697	23.281	23.187	24.252	24.21	26.866	31.448	36.704
lacA-M4-4-2-dilution times	3.83056	8.27667	17.2339	22.0303	26.4556	50.9056	55.3706	59.8606	64.3756	69.0458	73.9528	78.4925	83.0278	87.5686	92.1553	96.8717	114.128	136.32	141.007	147.027	151.692	156.214	165.208	169.857	174.651	179.221	183.721	188.206	192.691	197.237	202.491	206.977	211.454	215.965	220.462	224.956
lacA-M4-4-2-concentrations	2.181	2.896	1.552	1.629	1.614	1.824	2.54	3.02	3.99	4.231	4.165	3.775	3.857	3.725	4.088	3.966	4.81	9.261	8.617	7.193	7.192	7.075	15.405	18.657	18.229	22.853	27.031	26.083	24.102	23.953	22.635	23.069	23.915	25.904	30.997	35.774
lacA-M4-4-3-dilution times	3.83056	8.27667	12.7303	17.2339	22.0303	26.4556	50.9056	55.3706	59.8606	64.3756	73.9528	78.4925	83.0278	87.5686	92.1553	96.8717	114.128	141.007	151.692	156.214	160.714	165.208	169.857	174.651	179.221	183.721	188.206	192.691	197.237	202.491	206.977	211.454	215.965	224.956
lacA-M4-4-3-concentrations	1.954	2.63	1.992	1.684	1.782	1.728	1.883	2.645	2.805	3.421	6.611	7.015	8.116	7.444	6.949	6.741	6.359	17.945	18.768	16.227	17.726	19.735	21.415	21.613	25.975	31.682	40.085	54.011	63.69	60.195	54.151	53.871	54.444	57.488
lacA-M4-4-4-dilution times	3.83056	8.27667	12.7303	17.2339	22.0303	26.4556	64.3756	69.0458	73.9528	78.4925	83.0278	87.5686	92.1553	96.8717	114.128	119.371	136.32	141.007	147.027	151.692	156.214	160.714	165.208	169.857	174.651	179.221	188.206	192.691	197.237	202.491	206.977	211.454	215.965	220.462	224.956
lacA-M4-4-4-concentrations	1.99	2.647	2.113	1.515	1.68	1.728	7.633	7.324	7.697	6.123	5.906	6.466	6.633	7.873	9.781	12.373	16.269	12.598	12.028	17.073	22.708	26.539	26.261	25.489	24.402	29.052	59.152	74.318	76.523	68.711	65.229	61.17	64.936	68.346	68.646
lacA-M4-4-5-dilution times	3.83056	8.27667	12.7303	17.2339	22.0303	26.4556	50.9056	55.3706	59.8606	64.3756	73.9528	78.4925	83.0278	87.5686	92.1553	96.8717	114.128	119.371	136.32	141.007	147.027	156.214	165.208	169.857	174.651	179.221	183.721	188.206	192.691	197.237	202.491	206.977	211.454	215.965	220.462
lacA-M4-4-5-concentrations	2.025	2.698	2.171	1.573	1.627	1.639	1.751	2.382	2.225	2.571	5.566	6.79	7.436	7.063	7.079	6.647	6.366	7.262	6.415	7.533	8.188	16.117	17.697	15.666	14.698	15.444	18.603	25.103	31.177	37.005	34.183	33.345	33.49	33.141	34.556
lacA-M4-4-6-dilution times	8.27667	12.7303	17.2339	22.0303	26.4556	50.9056	55.3706	59.8606	64.3756	69.0458	73.9528	78.4925	87.5686	92.1553	96.8717	114.128	141.007	147.027	151.692	156.214	160.714	165.208	169.857	174.651	179.221	183.721	188.206	192.691	197.237	202.491	206.977	211.454	215.965	220.462	224.956
lacA-M4-4-6-concentrations	2.016	1.876	1.692	1.726	1.601	1.734	2.193	1.984	2.062	2.028	2.34	2.832	6.073	7.154	6.569	5.879	16.644	19.669	14.808	14.274	14.944	14.084	13.956	14.058	18.553	23.778	24.556	24.377	23.36	22.086	25.239	28.003	27.192	29.08	29.303
lacA-M4-4-7-dilution times	3.83056	8.27667	17.2339	22.0303	26.4556	59.8606	64.3756	69.0458	73.9528	78.4925	83.0278	87.5686	92.1553	96.8717	114.128	119.371	136.32	141.007	151.692	156.214	160.714	165.208	169.857	174.651	179.221	183.721	188.206	192.691	197.237	202.491	206.977	211.454	215.965	220.462	224.956
lacA-M4-4-7-concentrations	2.665	3.22	1.641	1.631	1.671	6.827	9.455	9.848	9.561	7.521	6.867	6.919	7.995	9.706	12.362	15.369	16.475	14.656	24.049	32.672	34.308	33.654	29.63	31.002	40.711	53.684	67.393	68.716	71.164	61.286	55.795	55.642	55.528	63.852	79.635
lacA-M4-4-8-dilution times	8.27667	12.7303	17.2339	22.0303	26.4556	50.9056	55.3706	64.3756	69.0458	73.9528	78.4925	83.0278	87.5686	92.1553	96.8717	114.128	119.371	136.32	141.007	147.027	156.214	160.714	165.208	169.857	174.651	179.221	183.721	188.206	192.691	197.237	202.491	206.977	211.454	215.965	220.462	224.956
lacA-M4-4-8-concentrations	2.272	2.082	1.715	1.806	1.65	1.73	2.426	3.693	4.655	5.338	4.946	4.992	4.841	5.494	5.267	5.501	7.259	8.332	8.791	9.346	16.564	18.713	19.058	17.955	18.625	20.389	22.697	26.845	28.168	29.585	29.11	28.962	31.137	29.327	30.912	30.121
lon-M2-4-1-dilution times	12.4158	16.7597	29.8497	56.7569	61.2253	65.7514	71.0808	75.4789	79.9136	84.3458	115.287	119.876	124.716	173.196	181.468	203.71	208.37	212.904	217.347	221.772	226.362	236.939
lon-M2-4-1-concentrations	0.404	0.451	0.39	1.722	2.536	2.612	2.298	1.943	2.376	3.209	6.337	5.054	6.184	9.327	9.552	16.247	16.581	19.566	25.911	23.879	23.237	23.985
lon-M2-4-3-dilution times	8.10889	16.7597	29.8497	47.1581	52.3078	56.7569	61.2253	65.7514	71.0808	75.4789	79.9136	84.3458	110.802	115.287	119.876	124.716	159.334	163.723	168.206	177.337	181.468	203.71	208.37	212.904	217.347	221.772	226.362	236.939
lon-M2-4-3-concentrations		0.508	0.418	3.371	2.813	2.92	3.477	4.659	6.068	6.149	5.99	6.064	12.18	7.959	7.172	9.53	24.204	18.137	15.367	27.48	27.967	24.929	16.621	20.372	29.573	35.527	34.078	33.386
lon-M2-4-2-dilution times	12.4158	16.7597	34.1389	47.1581	52.3078	56.7569	61.2253	65.7514	71.0808	79.9136	115.287	119.876	124.716	168.206	177.337	181.468	203.71	208.37	212.904	217.347	221.772	226.362	236.939
lon-M2-4-2-concentrations	0.369	0.474	0.835	4.57	4.582	5.056	3.955	3.702	3.914		9.785	8.54	9.765	7.82	11.061	11.51	11.022	13.377	15.254	23.91	19.062	14.211	16.062
lon-M3-1-2-dilution times	18.825	23.4225	27.7983	32.185	36.6667	41.6558	46.1961	50.6861	55.1714	59.6564	78.8539	92.9161	102.351	118.418	122.968	127.526	132.519	137.09	141.588	146.088	151.264	155.786	160.322	164.841	169.364	173.886	178.408	196.645	201.159
lon-M3-1-2-concentrations	1.431	1.209	0.963	1.032	1.135	1.335	1.326	1.611	1.976	2.491	1.839	7.018	2.878	8.841	6.91	4.966	4.935	5.391	7.042	6.569	8.05	8.033	8.262	13.207	9.619	8.703	11.422	9.632	10.348
lon-M3-1-3-dilution times	13.6347	18.825	23.4225	27.7983	32.185	36.6667	41.6558	46.1961	50.6861	55.1714	59.6564	65.2381	69.8903	74.3764	78.8539	88.4167	92.9161	97.3994	102.351	106.882	111.411	118.418	122.968	127.526	132.519	137.09	141.588	146.088	151.264	155.786	160.322	164.841	169.364	173.886	178.408	183.181	187.668	192.149	196.645	201.159
lon-M3-1-3-concentrations	1.071	1.008	0.97	1.016	1.101	1.299	1.885	2.324	2.853	3.125	3.258	3.365	3.701	3.208	3.397	5.068	7.719	6.987	5.771	5.855	6.29	7.667	7.623	7.272	7.463	7.531	7.479	8.325	10.151	13.065	15.113	24.1	20.199	15.511	15.919	15.9	24.751	23.538	18.658	17.079
lon-M3-1-1-dilution times	13.6347	18.825	23.4225	27.7983	32.185	36.6667	55.1714	69.8903	78.8539	83.2283	92.9161	97.3994	102.351	106.882	118.418	122.968	127.526	132.519	137.09	141.588	146.088	151.264	155.786	164.841	169.364	173.886	178.408	183.181	187.668	192.149	196.645	201.159
lon-M3-1-1-concentrations	0.997	0.994	0.936	1.075	1.12	1.517	2.41	8.103	3.448	3.518	10.252	6.67	4.589	5.008	12.032	12.58	10.498	10.849	11.02	11.58	10.15	11.075	10.306	18.503	13.255	9.558	11.699	13.374	20.614	19.092	15.457	16.676
lon-M3-2-2-dilution times	14.0231	19.1764	23.7558	28.1344	32.5294	37.2097	46.5672	51.0492	55.5325	60.0658	70.2514	74.7364	79.2167	88.7414	93.2392	97.7211	102.683	119.265	123.814	128.391	133.337	137.924	142.424	146.971	152.105	156.624	161.161	165.681	170.203	174.726	197.478
lon-M3-2-2-concentrations	1.081	0.97	0.929	0.945	1.008	1.247	3.136	2.582	1.918	2.213	4.957	3.602	2.457	5.506	6.372	5.229	4.56	7.659	6.887	7.059	8.23	8.881	8.908	8.47	9.142	9.717	10.117	15.593	11.797	9.117	9.485
lon-M3-2-3-dilution times	14.0231	19.1764	23.7558	28.1344	32.5294	37.2097	46.5672	51.0492	55.5325	60.0658	65.7456	74.7364	79.2167	88.7414	93.2392	97.7211	102.683	107.214	119.265	123.814	128.391	133.337	137.924	142.424	146.971	152.105	156.624	161.161	165.681	170.203	174.726	188.497	192.981	197.478	201.998
lon-M3-2-3-concentrations	1.26	1.063	0.973	1.07	1.167	1.407	3.068	2.84	2.714	3.004	3.251	4.174	4.216	4.856	5.315	5.618	5.888	6.03	6.786	8.376	10.574	11.145	11.122	10.89	10.263	10.339	10.49	9.064	14.152	11.999	10.216	36.202	23.873	14.958	14.969
lon-M3-2-1-dilution times	14.0231	19.1764	23.7558	28.1344	32.5294	37.2097	55.5325	65.7456	70.2514	74.7364	79.2167	83.6125	88.7414	93.2392	97.7211	102.683	107.214	119.265	123.814	128.391	133.337	137.924	142.424	146.971	152.105	156.624	165.681	174.726	197.478	201.998
lon-M3-2-1-concentrations	1.226	0.957	0.913	1.039	1.014	1.248	1.8	2.884	4.352	3.967	4.429	5.066	5.388	7.805	5.75	5.309	5.753	6.076	9.508	10.238	10.352	10.202	10.854	7.589	9.097	10.464	18.787	7.991	7.64	7.994
lon-M3-3-2-dilution times	19.7836	24.2133	28.5928	32.9892	37.7003	42.5103	47.0519	51.5311	56.015	60.6	66.2369	70.7347	75.2178	93.6831	98.1636	103.136	107.667	112.195	120.236	124.785	129.381	134.278	138.882	143.382	147.979	153.07	157.589	162.126	166.648	171.17	175.693	184.965	193.941	198.438	202.968
lon-M3-3-2-concentrations	1.341	1.268	1.069	1.048	1.143	1.238	1.258	1.478	2.207	3.185	3.66	5.587	4.632	4.675	4.669	5.306	6.511	7.2	11.272	11.096	11.003	11.025	10.511	11.515	13.615	15.388	17.948	18.359	27.123	22.185	18.177	30.437	19.144	15.742	16.88
lon-M3-3-3-dilution times	19.7836	24.2133	28.5928	32.9892	37.7003	42.5103	47.0519	51.5311	56.015	60.6	66.2369	70.7347	75.2178	79.7017	84.1206	89.1886	93.6831	98.1636	103.136	107.667	112.195	120.236	124.785	129.381	134.278	138.882	143.382	147.979	153.07	157.589	162.126	166.648	171.17	175.693	184.965	189.451	193.941	198.438	202.968
lon-M3-3-3-concentrations	1.215	1.013	1.067	1.107	1.119	1.236	1.26	1.526	1.842	2.441	3.083	4.254	3.74	3.74	2.908	3.915	4.981	5.169	5.246	5.189	5.67	8.221	8.774	7.677	7.465	7.532	8.058	7.775	8.303	9.06	9.911	11.562	10.653	10.065	16.869	13.863	10.766	12.305	13.076
lon-M3-3-1-dilution times	19.7836	24.2133	28.5928	32.9892	37.7003	42.5103	47.0519	51.5311	56.015	60.6	66.2369	70.7347	75.2178	79.7017	89.1886	98.1636	103.136	107.667	120.236	124.785	129.381	134.278	138.882	143.382	147.979	153.07	157.589	162.126	166.648	171.17	175.693	184.965	198.438
lon-M3-3-1-concentrations	1.111	1.159	1.024	1.095	1.196	1.41	1.429	1.604	2.116	2.028	2.368	3.782	2.725	2.725	4.535	6.722	5.696	6.004	5.805	7.507	8.943	8.389	8.696	10.086	9.698	8.381	9.006	8.716	13.152	12.014	10.434	18.592	8.552
lon-M3-4-2-dilution times	20.2636	24.6683	29.0481	33.4444	38.2325	42.9928	47.5272	52.01	56.4931	61.1047	66.7228	71.2142	75.695	79.8961	84.6725	89.6731	94.1628	98.6419	103.629	108.158	112.684	121.237	125.789	130.404	135.251	139.869	144.369	149.015	154.062	158.581	163.116	167.64	172.161	176.684	185.949	194.928	199.426	203.961
lon-M3-4-2-concentrations	1.722	1.441	1.088	1.042	1.123	1.272	1.232	1.598	2.495	3.285	4.423	6.446	5.109	3.938	3.388	4.171	5.052	5.142	5.209	6.066	6.182	8.424	10.347	11.284	11.471	11.607	11.694	10.573	10.47	11.041	11.538	17.656	16.445	16.494	32.032	16.584	16.475	17.456
lon-M3-4-3-dilution times	20.2636	24.6683	29.0481	33.4444	38.2325	42.9928	47.5272	52.01	56.4931	61.1047	66.7228	71.2142	75.695	79.8961	84.6725	89.6731	94.1628	98.6419	103.629	108.158	112.684	121.237	125.789	130.404	135.251	139.869	144.369	149.015	154.062	158.581	163.116	167.64	172.161	176.684	181.373	185.949	190.435	194.928	203.961
lon-M3-4-3-concentrations	1.461	1.313	1.054	1.058	1.149	1.3	1.361	1.786	2.721	3.513	4.289	4.263	3.615	3.819	4.158	3.444	4.861	5.197	5.569	5.987	7.658	11.596	12.17	11.775	12.344	12.01	11.559	10.085	9.394	10.018	10.663	11.379	12.175	13.729	14.708	21.948	21.151	17.075	17.606
lon-M3-4-1-dilution times	20.2636	24.6683	29.0481	33.4444	38.2325	42.9928	47.5272	52.01	56.4931	61.1047	66.7228	71.2142	75.695	79.8961	84.6725	89.6731	94.1628	98.6419	103.629	108.158	112.684	121.237	125.789	130.404	135.251	139.869	144.369	149.015	154.062	158.581	163.116	167.64	172.161	185.949	194.928	199.426	203.961
lon-M3-4-1-concentrations	1.442	1.316	0.977	1.001	1.181	1.407	1.657	2.187	2.85	3.129	3.519	4.687	3.384	2.912	3.507	3.982	4.26	3.788	4.454	5.117	5.745	8.705	9.495	9.573	9.412	8.667	9.171	8.016	7.57	7.94	8.649	13.051	11.444	27.706	18.911	14.604	15.377
lon-M4-2-1-dilution times	16.1997	21.0883	25.4942	29.9242	54.3978	58.8611	63.37	67.9389	72.9417	77.4797	86.5539	91.1286	95.7475	113.003	118.375	122.896	135.244	145.838	150.572	155.121	159.626	164.124	168.67	173.537	178.106	182.64	187.126	191.611	196.117	201.403	205.901	210.379	214.859	219.378	223.874	228.369
lon-M4-2-1-concentrations	2.646	3.136	2.881	2.953	4.32	5.55	7.602	8.375	8.134	7.939	8.242	9.437	11.22	12.084	13.485	16.018	17.694	17.694	21.3	23.782	23.698	25.086	25.461	24.204	25.467	27.359	31.315	32.124	35.008	37.597	38.61	41.951	38.257	40.701	44.197	44.564
lon-M4-2-2-dilution times	16.1997	21.0883	25.4942	29.9242	54.3978	67.9389	72.9417	77.4797	82.0183	86.5539	91.1286	95.7475	113.003	122.896	145.838	150.572	155.121	164.124	168.67	173.537	178.106	182.64	187.126	191.611	196.117	201.403	210.379	214.859	219.378	223.874	228.369
lon-M4-2-2-concentrations	2.429	2.886	2.769	2.768	2.734	9.988	12.596	13.063	12.514	12.072	11.607	11.511	9.622	9.906	13.025	17.491	22.361	22.179	20.935	20.459	24.536	28.27	31.189	31.341	36.796	51.03	90.905	88.015	87.853	84.853	80.334
lon-M4-2-3-dilution times	16.1997	21.0883	25.4942	29.9242	58.8611	63.37	67.9389	72.9417	77.4797	82.0183	86.5539	91.1286	95.7475	113.003	118.375	122.896	135.244	145.838	150.572	159.626	164.124	168.67	173.537	178.106	182.64	187.126	191.611	196.117	201.403	205.901	210.379	214.859	219.378	223.874	228.369
lon-M4-2-3-concentrations	3.12	3.364	3.127	3.093	9.026	11.7	11.073	10.74	9.195	9.55	10.281	10.427	11.633	12.914	14.275	16.643	20.633	20.633	18.206	20.812	21.108	20.746	20.658	22.804	26.461	29.578	32.196	33.329	32.411	28.953	28.117	31.91	35.88	37.424	36.527
lpcA-M2-1-1-dilution times	20.3439	25.5119	34.4572	44.3775	48.7567	53.1753	57.6019	79.5739	88.5108	93.5408	125.151	129.651	134.152	145.515	160.619	165.055	169.489	174.249	183.541	187.93
lpcA-M2-1-1-concentrations	0.551	0.555	0.238	0.4	0.615	0.584	0.622	1.508	0.634	0.442	1.394	1.802	1.807	0.863	1.028	1.226	1.089	1.178	2.693	3.111
lpcA-M2-1-2-dilution times	30.0133	34.4572	44.3775	48.7567	53.1753	57.6019	79.5739	93.5408	125.151	129.651	134.152	141.145	145.515	160.619	165.055	169.489	174.249	179.15	183.541	187.93
lpcA-M2-1-2-concentrations		0.15	0.238	0.338	0.464	0.43	1.108	0.309	0.991	1.115	1.098	1.115	1.064	0.959	0.965	0.895	0.857	0.941	1.456	1.638
lpcA-M3-1-2-dilution times	18.825	23.4225	46.1961	50.6861	59.6564	65.2381	69.8903	122.968	127.526	132.519	137.09	141.588	146.088	151.264	155.786	160.322	164.841	169.364	173.886	178.408	183.181	187.668	192.149	196.645	201.159
lpcA-M3-1-2-concentrations	1.113	0.918	0.837	0.85	0.329	0.257	0.316	1.262	1.098	0.862	0.845	1.03	1.054	1.464	1.42	1.427	1.382	1.477	1.549	1.719	1.882	2.283	3.185	2.744	3.378
lpcA-M3-1-1-dilution times	18.825	23.4225	32.185	46.1961	50.6861	55.1714	59.6564	65.2381	69.8903	74.3764	78.8539	83.2283	102.351	106.882	118.418	122.968	127.526	132.519	137.09	141.588	146.088	151.264	155.786	160.322	164.841	169.364	173.886	178.408	201.159
lpcA-M3-1-1-concentrations	1.041	0.829	0.27	1.216	1.197	1.055	0.796	0.689	0.943	1.249	1.077	0.741	1.438	0.962	4.206	4.126	2.941	2.569	2.613	2.43	2.594	2.861	2.076	1.705	1.96	2.765	3.28	4.106	3.244
lpcA-M3-2-2-dilution times	46.5672	60.0658	74.7364	88.7414	97.7211	102.683	119.265	123.814	128.391	133.337	137.924	142.424	146.971	152.105	161.161	165.681	170.203	174.726
lpcA-M3-2-2-concentrations	0.864	0.161	1.163	0.554	1.509	2.258	1.074	1.595	2.42	2.171	1.708	1.765	2.527	2.646	1.729	2.28	1.723	2.638
lpcA-M3-2-3-dilution times	19.1764	23.7558	28.1344	32.5294	42.0228	46.5672	55.5325	60.0658	65.7456	70.2514	74.7364	79.2167	83.6125	88.7414	93.2392	97.7211	102.683	107.214	119.265	123.814	128.391	133.337	137.924	142.424	146.971	152.105	156.624	161.161	165.681	170.203	174.726	184.008	201.998
lpcA-M3-2-3-concentrations	0.838	0.686	0.52	0.326	0.587	0.839	0.417	0.357	0.524	0.721	0.694	0.603	0.559	0.829	0.972	1.152	1.17	1.296	2.618	3.021	2.913	2.941	2.87	2.962	2.952	2.935	2.443	2.188	2.349	2.842	3.569	13.574	1.362
lpcA-M3-2-1-dilution times	46.5672	51.0492	65.7456	74.7364	79.2167	83.6125	88.7414	93.2392	97.7211	102.683	107.214	119.265	123.814	128.391	133.337	137.924	142.424	146.971	152.105	156.624	161.161	165.681	170.203	174.726	179.309	184.008	188.497	192.981	197.478	201.998
lpcA-M3-2-1-concentrations	0.508	0.737	0.177	0.373	0.526	0.414	0.322	0.409	0.548	0.692	0.771	3.034	2.109	2.516	1.754	1.12	1.086	0.974	1.19	1.423	1.442	1.393	1.356	1.411	1.419	1.646	1.928	2.044	2.367	2.786
lpcA-M3-3-2-dilution times	19.7836	24.2133	37.7003	47.0519	51.5311	56.015	66.2369	70.7347	75.2178	84.1206	98.1636	103.136	107.667	112.195	120.236	124.785	129.381	134.278	138.882	143.382	147.979	153.07	157.589	162.126	166.648	171.17	175.693	180.328	184.965	189.451	193.941	198.438	202.968
lpcA-M3-3-2-concentrations	0.867	0.832	0.192	0.936	0.857	0.633	1.113	1.45	1.141	0.591	2.522	2.174	1.686	1.287	1.988	1.99	2.006	1.754	1.672	1.546	1.49	1.564	1.97	2.674	3.107	3.237	2.772	2.574	2.838	3.045	3.712	3.188	3.453
lpcA-M3-3-3-dilution times	14.5256	19.7836	24.2133	28.5928	32.9892	37.7003	47.0519	51.5311	56.015	70.7347	84.1206	89.1886	98.1636	107.667	112.195	120.236	124.785	129.381	134.278	138.882	143.382	147.979	153.07	157.589	162.126	166.648	171.17	175.693	189.451	193.941	198.438	202.968
lpcA-M3-3-3-concentrations	0.508	0.65	0.723	0.61	0.427	0.318	0.884	1.377	1.47	0.412	1.209	1.713	0.846	2.095	2.238	2.365	1.964	1.688	1.528	1.282	1.264	1.552	2.02	2.359	2.585	2.956	3.284	3.56	4.609	3.322	3.362	2.997
lpcA-M3-3-1-dilution times	19.7836	24.2133	32.9892	47.0519	51.5311	66.2369	75.2178	79.7017	84.1206	89.1886	103.136	107.667	120.236	129.381	134.278	138.882	143.382	147.979	153.07	157.589	162.126	166.648	171.17	175.693	180.328	184.965	189.451	193.941	198.438	202.968
lpcA-M3-3-1-concentrations	0.85	0.762	0.312	2.352	2.082	0.308	1.467	1.467	2.16	1.513	2.234	2.968	2.238	4.084	2.71	2.248	2.348	2.647	2.203	2.333	2.136	2.41	2.562	2.921	2.865	2.946	3.041	3.275	3.026	3.079
lpcA-M3-4-2-dilution times	20.2636	38.2325	52.01	56.4931	66.7228	71.2142	79.8961	89.6731	98.6419	103.629	112.684	121.237	125.789	130.404	135.251	139.869	144.369	149.015	154.062	158.581	163.116	167.64	172.161	176.684	181.373	185.949	190.435	194.928	199.426	203.961
lpcA-M3-4-2-concentrations	1.205	0.179	1.827	1.726	0.562	0.382	1.862	0.931	1.748	1.982	2.018	2.359	2.239	1.86	1.65	1.539	1.522	1.464	1.523	2.056	2.634	3.119	3.307	3.186	3.103	3.13	3.587	3.098	3.385	2.941
lpcA-M3-4-1-dilution times	20.2636	24.6683	33.4444	47.5272	52.01	66.7228	75.695	79.8961	84.6725	103.629	108.158	121.237	130.404	135.251	139.869	144.369	149.015	154.062	158.581	163.116	167.64	172.161	176.684	181.373	185.949	190.435	194.928	199.426	203.961
lpcA-M3-4-1-concentrations	1.082	0.94	0.295	2.054	2.219	0.378	1.346	1.821	1.203	2.032	2.635	2.299	3.766	4.295	2.877	2.084	1.797	2.025	1.96	1.51	1.523	1.591	1.937	2.139	2.511	3.118	3.537	3.151	3.092
lpcA-M4-1-1-dilution times	11.2669	15.7131	20.6103	25.0111	29.4431	49.4667	53.8994	58.3592	62.8647	67.3881	72.4361	76.9717	81.5108	86.045	90.6142	95.1847	112.446	117.876	122.396	134.724	139.464	146.559	151.301	155.861	160.367	164.865	169.362	174.261	178.83	183.382	187.867	192.354	196.839	202.14	206.641	211.121	215.598	220.116	224.612	229.108
lpcA-M4-1-1-concentrations	0.84	0.99	0.933	0.765	0.776	0.727	0.818	0.923	0.992	1.22	1.517	1.727	1.642	1.537	1.456	1.451	1.413	1.177	1.147	1.196	1.539	1.863	1.953	2.027	2.013	2.012	1.904	1.978	2.524	3.285	4.32	5.271	5.43	5.206	5.229	5.211	5.065	5.104	5.024	5.02
lpcA-M4-1-2-dilution times	15.7131	20.6103	25.0111	29.4431	49.4667	53.8994	58.3592	62.8647	67.3881	72.4361	76.9717	81.5108	86.045	90.6142	95.1847	112.446	117.876
lpcA-M4-1-2-concentrations	0.974	1.081	0.91	0.824	0.811	0.925	0.881	0.818	0.814	0.765	0.966	0.912	1.006	1.162	1.361	1.574	1.154
lpcA-M4-1-3-dilution times	11.2669	15.7131	20.6103	25.0111	29.4431	49.4667	53.8994	58.3592	62.8647	67.3881	72.4361	76.9717	81.5108	86.045	90.6142	95.1847	112.446	117.876
lpcA-M4-1-3-concentrations	0.808	0.98	0.938	0.784	0.764	0.758	0.819	0.856	0.815	0.929	1.054	1.386	1.588	1.508	1.445	1.433	1.43	1.203
lpp-M2-1-1-dilution times	11.0592	25.5119	30.0133	34.4572	38.9361	44.3775	48.7567	53.1753	75.1239	84.0281	88.5108	128.714	133.1	137.486	142.464	146.969	151.104	173.079	177.507	183.074	188.271
lpp-M2-1-1-concentrations	0.313	0.558	0.4	0.389	0.407	0.458	0.415	0.475	2.871	0.901	0.937	1.548	1.807	1.914	1.446	1.214	1.391	1.959	1.698	2.066	1.857
lpp-M2-1-2-dilution times	11.0592	25.5119	38.9361	44.3775	48.7567	53.1753	75.1239	79.5739	84.0281	88.5108	133.1	142.464	146.969	168.651	173.079	177.507	188.271
lpp-M2-1-2-concentrations	0.27	0.568	2.026	1.472	1.146	1.083	5.481	6.328	4.725	3.182	10.629	6.905	4.495	20.018	13.383	9.203	24.835
lpp-M2-1-3-dilution times	11.0592	25.5119	30.0133	34.4572	38.9361	44.3775	48.7567	75.1239	79.5739	84.0281	88.5108	133.1	137.486	142.464	146.969	151.104	168.651	183.074	188.271
lpp-M2-1-3-concentrations	0.253	0.655	0.412	0.367	0.375	0.379	0.335	0.356	0.563	0.832	0.936	3.28	3.17	2.879	2.528	2.726	6.92	1.573	2.354
lpp-M3-1-1-dilution times	13.6347	18.825	23.4225	27.7983	32.185	36.6667	46.1961	50.6861	55.1714	59.6564	65.2381	69.8903	74.3764	78.8539	83.2283	97.3994	102.351	106.882	127.526	132.519	137.09	141.588	146.088	151.264	155.786	160.322	164.841	169.364	173.886	178.408	196.645	201.159
lpp-M3-1-1-concentrations	0.264	0.413	0.407	0.52	0.536	0.632	1.404	1.344	1.144	1.005	0.943	0.912	0.989	1.102	1.482	3.632	3.351	2.978	4.044	5.021	5.267	5.444	4.54	4.9	5.903	6.545	10.262	8.698	8.075	7.3	8.495	8.177
lpp-M3-1-2-dilution times	9.26556	13.6347	18.825	23.4225	27.7983	32.185	36.6667	41.6558	46.1961	50.6861	55.1714	59.6564	65.2381	69.8903	74.3764	78.8539	83.2283	88.4167	92.9161	97.3994	102.351	118.418	137.09	155.786	173.886	187.668	192.149	196.645	201.159
lpp-M3-1-2-concentrations	0.287	0.42	0.488	0.524	0.564	0.612	0.636	0.68	0.594	0.485	0.468	0.589	0.679	0.637	0.574	0.554	0.594	0.568	0.69	0.786	0.977	4.356	1.315	10.184	6.28	31.848	21.562	13.672	13.583
lpp-M3-1-3-dilution times	9.26556	13.6347	18.825	23.4225	27.7983	32.185	41.6558	46.1961	55.1714	59.6564	65.2381	69.8903	74.3764	78.8539	83.2283	88.4167	92.9161	97.3994	102.351	106.882	118.418	122.968	127.526	132.519	137.09	141.588	146.088	151.264	155.786	160.322	164.841	169.364	173.886	178.408	187.668	192.149	196.645	201.159
lpp-M3-1-3-concentrations	0.262	0.407	0.461	0.496	0.564	0.608	1.24	1.41	1.308	1.185	1.141	1.161	1.375	2.079	2.532	3.422	4.792	3.734	3.083	3.391	7.434	7.887	7.425	7.072	6.475	6.204	5.989	5.895	5.951	6.48	8.969	8.338	7.607	7.346	14.074	11.402	9.234	7.732
lpp-M3-2-1-dilution times	14.0231	19.1764	23.7558	37.2097	42.0228	46.5672	51.0492	55.5325	60.0658	65.7456	70.2514	74.7364	88.7414	93.2392	97.7211	102.683	107.214	119.265	123.814	128.391	133.337	137.924	142.424	146.971	152.105	156.624	161.161	165.681	170.203	174.726	179.309	197.478	201.998
lpp-M3-2-1-concentrations	0.244	0.335	0.317	0.392	0.54	0.581	0.872	0.879	0.941	0.863	0.67	0.64	1.851	2.357	2.377	2.087	2.095	2.077	3.307	4.418	5.2	5.236	5.237	4.628	4.532	4.273	4.493	5.99	5.413	4.921	4.631	3.699	3.357
lpp-M3-2-2-dilution times	14.0231	19.1764	23.7558	46.5672	51.0492	55.5325	60.0658	65.7456	74.7364	79.2167	83.6125	88.7414	93.2392	97.7211	102.683	107.214	128.391	133.337	137.924	142.424	146.971	152.105	156.624	170.203	174.726
lpp-M3-2-2-concentrations	0.281	0.427	0.417	3.053	2.218	1.615	1.206	1.162	4.854	3.945	2.857	2.868	3.729	2.9	3.402	3.87	7.097	6.819	6.502	5.38	5.126	5.129	5.058	6.05	5.258
lpp-M3-2-3-dilution times	14.0231	19.1764	23.7558	32.5294	37.2097	42.0228	46.5672	51.0492	55.5325	60.0658	65.7456	70.2514	79.2167	83.6125	97.7211	102.683	107.214	119.265	123.814	128.391	133.337	137.924	142.424	146.971	152.105	156.624	165.681	170.203	174.726	197.478	201.998
lpp-M3-2-3-concentrations	0.325	0.444	0.434	0.494	0.553	0.722	0.832	0.939	0.902	0.83	0.738	0.646	2.364	2.348	4.252	2.709	2.036	3.744	4.216	4.395	4.448	4.549	4.414	4.192	4.323	4.569	8.5	7.201	8.488	7.664	7.878
lpp-M3-3-1-dilution times	19.7836	24.2133	28.5928	32.9892	42.5103	47.0519	51.5311	56.015	60.6	66.2369	75.2178	79.7017	93.6831	103.136	107.667	120.236	124.785	129.381	134.278	138.882	143.382	147.979	153.07	157.589	162.126	166.648	171.17	175.693	180.328	193.941	198.438	202.968
lpp-M3-3-1-concentrations	0.417	0.451	0.531	0.549	0.652	0.915	0.882	1.067	1.007	1.029	1.829	1.829	2.461	2.573	2.473	5.459	6.394	6.655	7.011	6.339	6.843	7.345	8.33	12.744	13.768	21.802	16.197	14.308	14.144	16.249	10.956	11.516
lpp-M3-3-2-dilution times	10.0394	14.5256	19.7836	24.2133	28.5928	32.9892	37.7003	47.0519	51.5311	56.015	60.6	66.2369	70.7347	84.1206	89.1886	93.6831	98.1636	107.667	134.278	138.882	143.382	147.979	153.07	157.589	166.648	171.17	175.693
lpp-M3-3-2-concentrations	0.256	0.385	0.423	0.457	0.585	0.615	0.688	2.027	2.018	1.759	1.484	1.411	1.176	2.361	3.676	3.383	3.71	3.156	5.854	5.641	5.077	3.946	3.131	3.03	6.438	5.688	6.676
lpp-M3-3-3-dilution times	14.5256	19.7836	24.2133	28.5928	32.9892	37.7003	42.5103	47.0519	51.5311	56.015	60.6
lpp-M3-3-3-concentrations	0.304	0.454	0.518	0.609	0.632	0.621	0.723	0.848	1.293	1.559	1.977
lpp-M3-4-1-dilution times	15.0906	20.2636	24.6683	29.0481	33.4444	38.2325	47.5272	52.01	56.4931	61.1047	66.7228	71.2142	75.695	84.6725	89.6731	94.1628	103.629	108.158	125.789	130.404	135.251	139.869	144.369	149.015	154.062	158.581	163.116	167.64	172.161	181.373	185.949	190.435	199.426	203.961
lpp-M3-4-1-concentrations	0.246	0.383	0.568	0.541	0.572	0.578	0.587	0.507	0.632	0.621	0.645	0.523	0.48	0.58	0.895	1.264	2.385	2.498	1.912	2.352	3.32	3.735	4.763	4.823	4.482	4.222	4.189	5.666	5.125	4.405	6.752	6.99	2.649	2.729
lpp-M3-4-2-dilution times	20.2636	24.6683	33.4444	38.2325	42.9928	56.4931	61.1047	66.7228	71.2142	89.6731	94.1628	135.251	139.869	144.369	149.015	154.062	158.581	167.64	172.161	176.684	185.949	190.435	194.928	199.426	203.961
lpp-M3-4-2-concentrations	0.47	0.528	0.571	0.566	0.627	2.011	1.942	1.499	1.219	5.114	3.996	6.044	5.832	5.34	4	3.179	3.053	6.906	5.234	4.949	9.068	11.177	7.558	4.728	3.741
lpp-M3-4-3-dilution times	20.2636	24.6683	29.0481	33.4444	38.2325	42.9928	47.5272	52.01	56.4931	61.1047	71.2142	75.695	79.8961	84.6725	89.6731	94.1628	98.6419	103.629	108.158	125.789	130.404	135.251	139.869	144.369	149.015	154.062	158.581	163.116	167.64	172.161	176.684	181.373	185.949	190.435	194.928	199.426	203.961
lpp-M3-4-3-concentrations	0.476	0.541	0.605	0.596	0.673	0.96	1.289	1.289	1.117	1.082	2.103	2.765	2.608	2.034	2.148	2.274	3.492	4.764	4.49	7.478	8.898	10.451	11.276	11.325	11.664	11.024	10.579	10.854	16.531	14.13	12.148	11.799	16.751	18.771	11.799	9.869	10.46
lpp-M4-1-1-dilution times	11.2669	15.7131	20.6103	25.0111	29.4431	49.4667	62.8647	67.3881	72.4361	76.9717	81.5108	86.045	90.6142	95.1847	112.446	122.396	134.724	139.464	151.301	164.865	169.362	183.382	187.867	192.354	196.839	202.14	206.641	211.121	215.598	220.116	224.612	229.108
lpp-M4-1-1-concentrations	0.78	1.02	1.331	1.426	1.494	1.45	5.232	6.982	8.219	7.423	6.287	6.369	5.896	6.106	6.181	13.226	9.852	6.936	8.32	17.425	20.483	33.259	35.909	30.016	25.616	25.28	27.189	34.059	29.581	27.922	30.057	33.422
lpp-M4-1-2-dilution times	6.81917	15.7131	20.6103	25.0111	29.4431	49.4667	53.8994	58.3592	72.4361	76.9717	81.5108	86.045	90.6142	95.1847	112.446	139.464	155.861	160.367	164.865	169.362	174.261	187.867	192.354	196.839	202.14	206.641	211.121	215.598	220.116	224.612	229.108
lpp-M4-1-2-concentrations	0.5	1.176	1.472	1.469	1.475	1.374	1.682	1.702	5.577	7.169	7.156	6.195	6.759	6.32	6.363	11.105	35.142	38.949	35.739	43.657	44.714	58.45	76.186	89.726	98.074	106.241	109.993	115.197	119.352	138.368	148.87
lpp-M4-1-3-dilution times	11.2669	15.7131	20.6103	25.0111	29.4431	49.4667	53.8994	58.3592	62.8647	67.3881	72.4361	76.9717	81.5108	86.045	90.6142	95.1847	112.446	117.876	122.396	134.724	139.464	146.559	151.301	155.861	160.367	164.865	169.362	178.83	183.382	187.867	192.354	196.839	206.641	211.121	215.598	220.116	224.612	229.108
lpp-M4-1-3-concentrations	0.829	1.166	1.378	1.375	1.406	1.295	1.736	2.188	2.865	3.921	4.096	4.054	3.837	3.674	3.673	3.675	4.033	4.118	4.83	5.554	4.931	5.67	6.275	8.002	9.443	10.329	11.963	16.724	22.052	21.162	19.323	16.669	26.811	31.858	29.108	24.127	24.45	23.386
lpxM-M2-1-1-dilution times	6.76972	11.0592	20.3439	25.5119	30.0133	34.4572	44.3775	48.7567	53.1753	75.1239	79.5739	84.0281	146.969	151.104	168.651	173.079	177.507
lpxM-M2-1-1-concentrations	0.15	0.193	0.224	0.328	0.259	0.296	0.484	0.577	0.866	3.515	2.724	2.377	1.887	1.896	6.027	4.917	4.202
lpxM-M2-1-2-dilution times	6.76972	11.0592	20.3439	25.5119	30.0133	34.4572	38.9361	44.3775	48.7567	53.1753	75.1239	79.5739	84.0281	88.5108	151.104	168.651	173.079	177.507	188.271
lpxM-M2-1-2-concentrations	0.15	0.183	0.283	0.407	0.312	0.314	0.316	0.433	0.429	0.493	1.949	1.94	2.568	3.009	4.267	9.397	6.816	5.151	9.973
lpxM-M2-1-3-dilution times	6.76972	11.0592	25.5119	30.0133	34.4572	38.9361	44.3775	48.7567	53.1753	75.1239	79.5739	84.0281	88.5108	128.714	142.464	146.969	151.104	168.651	173.079	177.507	183.074	188.271
lpxM-M2-1-3-concentrations	0.15	0.195	0.398	0.257	0.266	0.255	0.396	0.458	0.538	2.556	1.862	1.288	0.853	7.091	2.316	1.481	1.305	5.908	5.439	4.339	4.081	6.088
lpxM-M3-1-1-dilution times	13.6347	18.825	23.4225	27.7983	32.185	36.6667	41.6558	46.1961	50.6861	55.1714	59.6564	65.2381	69.8903	74.3764	78.8539	92.9161	97.3994	102.351	106.882	118.418	122.968	127.526	132.519	137.09	141.588	146.088	151.264	155.786	160.322	164.841	169.364	173.886	178.408	187.668	196.645	201.159
lpxM-M3-1-1-concentrations	0.271	0.34	0.385	0.373	0.405	0.413	0.49	0.627	0.998	1.098	1.217	1.142	1.01	0.864	0.898	5.61	3.855	2.995	2.449	2.222	2.942	2.761	3.374	3.195	4.041	3.462	3.396	2.881	2.733	3.039	3.313	4.328	5.514	15.451	6.477	7.151
lpxM-M3-1-2-dilution times	13.6347	18.825	23.4225	27.7983	32.185	36.6667	46.1961	50.6861	55.1714	59.6564	65.2381	69.8903	74.3764	78.8539	97.3994	102.351	106.882	118.418	122.968	127.526	132.519	137.09	141.588	146.088	151.264	155.786	164.841	169.364	173.886	178.408	187.668	192.149	196.645	201.159
lpxM-M3-1-2-concentrations	0.31	0.368	0.403	0.43	0.452	0.494	1.173	1.246	1.19	1.163	1.094	0.98	0.859	0.936	3.897	3.221	3.065	3.243	4.25	4.24	4.491	5.474	6.117	7.033	7.466	7.27	14.637	9.904	7.069	6.182	13.737	11.875	10.75	11.475
lpxM-M3-1-3-dilution times	13.6347	18.825	23.4225	27.7983	32.185	36.6667	41.6558	46.1961	50.6861	55.1714	59.6564	65.2381	69.8903	74.3764	78.8539	83.2283	88.4167	92.9161	97.3994	102.351	106.882	118.418	122.968	127.526	132.519	137.09	141.588	146.088	151.264	155.786	160.322	164.841	169.364	173.886	178.408	187.668	192.149	196.645	201.159
lpxM-M3-1-3-concentrations	0.267	0.291	0.312	0.347	0.307	0.364	0.409	0.392	0.366	0.35	0.388	0.419	0.432	0.444	0.458	0.559	0.814	0.816	0.985	1.027	1.244	2.566	2.498	2.591	2.982	3.086	3.091	2.845	2.829	2.577	2.504	2.537	2.736	3.288	3.522	9.58	6.07	4.684	4.431
lpxM-M3-2-1-dilution times	9.59139	14.0231	19.1764	23.7558	28.1344	32.5294	37.2097	42.0228	46.5672	51.0492	55.5325	60.0658	65.7456	70.2514	74.7364	93.2392	97.7211	102.683	107.214	119.265	123.814	128.391	133.337	137.924	142.424	146.971	152.105	156.624	161.161	165.681	174.726	197.478	201.998
lpxM-M3-2-1-concentrations	0.15	0.235	0.305	0.328	0.314	0.305	0.332	0.384	0.317	0.399	0.506	0.519	0.582	0.473	0.469	2.64	2.823	2.475	2.764	2.212	2.491	3.69	3.784	4.077	3.76	5.609	6.954	5.999	7.18	11.005	5.177	9.109	9.395
lpxM-M3-2-2-dilution times	14.0231	19.1764	23.7558	28.1344	32.5294	37.2097	42.0228	46.5672	51.0492	55.5325	60.0658	65.7456	70.2514	74.7364	79.2167	88.7414	93.2392	97.7211	102.683	107.214	123.814	128.391	133.337	137.924	142.424	146.971	152.105	156.624	161.161	165.681	170.203	174.726	197.478	201.998
lpxM-M3-2-2-concentrations	0.277	0.356	0.432	0.417	0.403	0.427	0.549	0.809	0.867	0.991	1.012	0.982	0.844	0.746	0.826	2.603	3.576	3.706	3.674	3.878	2.824	4.203	4.086	4.657	4.972	5.904	6.601	7.297	7.545	11.512	8.761	6.989	6.04	6.119
lpxM-M3-2-3-dilution times	9.59139	14.0231	19.1764	23.7558	28.1344	32.5294	37.2097	42.0228	46.5672	51.0492	55.5325	60.0658	65.7456	70.2514	74.7364	79.2167	83.6125	88.7414	93.2392	97.7211	107.214	119.265	123.814	128.391	133.337	137.924	142.424	146.971	152.105	156.624	161.161	165.681	170.203	174.726	201.998
lpxM-M3-2-3-concentrations	0.15	0.228	0.286	0.363	0.374	0.326	0.368	0.409	0.379	0.434	0.622	0.885	0.957	0.847	0.798	0.701	0.663	0.847	0.911	1.083	2.24	2.33	2.765	3.415	3.34	3.522	3.301	3.288	3.068	2.872	2.885	2.7	2.981	3.291	3.091
lpxM-M3-3-1-dilution times	14.5256	19.7836	24.2133	28.5928	37.7003	42.5103	47.0519	51.5311	56.015	60.6	66.2369	70.7347	75.2178	79.7017	84.1206	93.6831	103.136	107.667	120.236	129.381	134.278	138.882	143.382	147.979	153.07	157.589	162.126	166.648	171.17	175.693	180.328	198.438	202.968
lpxM-M3-3-1-concentrations	0.271	0.307	0.351	0.414	0.364	0.376	0.381	0.517	0.65	0.691	0.657	0.585	0.499	0.499	0.494	1.114	2.765	2.445	2.229	4.275	3.818	3.112	3.062	3.566	3.453	3.091	3.611	5.721	5.784	5.433	5.188	4.026	3.381
lpxM-M3-3-2-dilution times	14.5256	19.7836	24.2133	28.5928	32.9892	37.7003	42.5103	47.0519	51.5311	56.015	60.6	66.2369	70.7347	75.2178	79.7017	84.1206	89.1886	93.6831	98.1636	107.667	112.195	120.236	124.785	129.381	134.278	138.882	143.382	147.979	153.07	157.589	162.126	166.648	171.17	175.693	180.328	184.965	189.451	193.941	198.438	202.968
lpxM-M3-3-2-concentrations	0.266	0.347	0.357	0.417	0.431	0.453	0.431	0.404	0.303	0.304	0.32	0.345	0.38	0.41	0.41	0.386	0.434	0.537	0.607	0.651	0.975	1.116	0.928	0.938	0.949	1.053	1.394	1.441	1.704	1.852	2.059	2.168	2.314	2.609	3.004	3.554	4.562	4.219	4.078	4.082
lpxM-M3-3-3-dilution times	14.5256	19.7836	24.2133	28.5928	32.9892	37.7003	42.5103	47.0519	51.5311	60.6	66.2369	70.7347	75.2178	79.7017	84.1206	89.1886	103.136	107.667	120.236	124.785	129.381	134.278	138.882	143.382	147.979	153.07	157.589	162.126	166.648	171.17	175.693	184.965	198.438	202.968
lpxM-M3-3-3-concentrations	0.292	0.301	0.287	0.343	0.35	0.4	0.419	0.384	0.357	0.731	1.021	0.948	0.852	0.852	0.731	0.774	4.197	3.922	3.709	4.269	4.827	4.795	5.807	4.552	4.727	4.496	4.289	4.69	6.202	6.298	6.246	16.327	8.595	6.599
lpxM-M3-4-1-dilution times	15.0906	20.2636	24.6683	29.0481	33.4444	38.2325	42.9928	47.5272	52.01	56.4931	61.1047	66.7228	71.2142	75.695	79.8961	84.6725	89.6731	94.1628	98.6419	103.629	108.158	112.684	125.789	130.404	135.251	139.869	144.369	149.015	154.062	158.581	163.116	167.64	172.161	176.684	181.373	185.949	190.435	194.928	199.426	203.961
lpxM-M3-4-1-concentrations	0.28	0.334	0.353	0.408	0.394	0.385	0.432	0.344	0.327	0.354	0.363	0.428	0.369	0.428	0.523	0.566	0.829	1.015	1.111	1.277	1.352	1.581	3.439	3.873	3.097	2.97	2.752	2.699	2.242	1.747	2.19	2.546	2.799	2.878	3.09	3.353	4.667	3.491	3.063	3.913
lpxM-M3-4-2-dilution times	15.0906	20.2636	24.6683	29.0481	33.4444	38.2325	42.9928	47.5272	56.4931	61.1047	66.7228	71.2142	75.695	79.8961	84.6725	94.1628	98.6419	103.629	108.158	112.684	121.237	125.789	130.404	135.251	139.869	144.369	149.015	154.062	158.581	163.116	167.64	172.161	176.684	181.373	185.949	190.435	194.928	199.426	203.961
lpxM-M3-4-2-concentrations	0.258	0.373	0.429	0.436	0.456	0.462	0.432	0.449	1.359	1.419	1.232	1.044	0.83	0.779	0.939	2.299	2.802	3.035	3.975	5.332	6.67	5.286	4.037	3.7	4.12	5.076	5.88	6.908	8.498	9.038	11.456	10.245	9.483	9.184	14.161	11.676	8.447	9.449	11.957
lpxM-M3-4-3-dilution times	15.0906	20.2636	24.6683	29.0481	33.4444	38.2325	42.9928	47.5272	52.01	56.4931	61.1047	66.7228	75.695	79.8961	84.6725	89.6731	94.1628	98.6419	103.629	108.158	112.684	121.237	125.789	130.404	135.251	139.869	144.369	149.015	154.062	158.581	163.116	167.64	172.161	176.684	185.949	194.928	199.426	203.961
lpxM-M3-4-3-concentrations	0.261	0.332	0.339	0.357	0.313	0.351	0.398	0.355	0.331	0.331	0.346	0.412	0.412	0.522	0.694	0.863	0.867	1.073	1.184	1.558	2.348	2.457	2.862	2.905	2.782	2.801	2.753	2.389	2.434	2.44	2.91	3.734	4.661	5.507	13.253	6.463	5.714	7.833
lpxM-M4-1-1-dilution times	11.2669	15.7131	20.6103	25.0111	29.4431	49.4667	53.8994	58.3592	67.3881	72.4361	76.9717	81.5108	86.045	90.6142	95.1847	112.446	117.876	122.396	134.724	155.861	160.367	164.865	169.362	174.261	178.83	183.382	187.867	192.354	196.839	202.14	206.641	211.121	215.598	224.612	229.108
lpxM-M4-1-1-concentrations	0.809	1.021	1.168	1.175	1.246	1.205	1.429	1.674	3.654	4.269	4.43	4.244	3.797	3.824	3.838	3.933	3.339	4.533	5.997	5.263	7.25	8.646	8.689	7.992	8.497	9.129	9.754	9.771	9.688	9.341	9.757	8.635	9.392	16.633	19.88
lpxM-M4-1-2-dilution times	11.2669	15.7131	20.6103	25.0111	49.4667	53.8994	58.3592	62.8647	67.3881	72.4361	76.9717	81.5108	86.045	90.6142	95.1847	112.446	117.876	134.724	139.464	146.559	151.301	155.861	160.367	164.865	169.362	174.261	178.83	183.382	192.354	196.839	202.14	206.641	211.121	215.598	220.116	224.612	229.108
lpxM-M4-1-2-concentrations	0.814	1.005	1.111	1.184	1.18	1.215	1.183	1.577	2.225	2.859	3.692	3.923	3.956	3.867	3.722	3.69	3.045	5.894	5.528	6.015	5.053	5.576	6.506	7.348	7.71	7.329	5.385	7.535	14.641	15.118	14.737	18.833	22.384	24.139	22.981	23.245	23.112
lpxM-M4-1-3-dilution times	11.2669	15.7131	20.6103	25.0111	29.4431	49.4667	53.8994	62.8647	67.3881	72.4361	76.9717	81.5108	86.045	90.6142	95.1847
lpxM-M4-1-3-concentrations	0.805	1.033	1.173	1.181	1.167	1.14	1.458	2.689	3.456	3.858	4.251	4.089	3.519	3.405	3.316
ltaE-M2-3-3-dilution times	11.9661	24.3781	29.3994	33.6939	37.9997	60.7319	65.2486	70.6114	79.4333	110.289	119.315	124.221	158.962	163.352	172.806	177.001	181.176	190.137	208.063	217.058	221.482	226.017	236.655
ltaE-M2-3-3-concentrations	0.508	0.463	0.496	0.443	0.523	1.864	1.207	1.192		3.124	3.154	3.588	13.812	12.788	5.357	7.305	8.106	29.271	5.921	16.769	25.957	22.516	36.218
ltaE-M2-3-1-dilution times	11.9661	24.3781	29.3994	56.2722	60.7319	65.2486	70.6114	74.9961	79.4333	83.8639	158.962	163.352	167.777	177.001	181.176	203.386	208.063	212.601	217.058	221.482	226.017	236.655
ltaE-M2-3-1-concentrations	0.508	0.672	0.541	0.651	0.536	0.629	0.704	0.759	0.895	1.408	4.462	4.493	3.489	6.117	6.746	7.121	6.78	9.812	14.202	13.313	10.159	15.49
ltaE-M2-3-2-dilution times	11.9661	24.3781	29.3994	33.6939	37.9997	46.6333	51.8161	56.2722	70.6114	74.9961	79.4333	83.8639	114.769	124.221	167.777	177.001	181.176	194.512	208.063	217.058	221.482	226.017	236.655
ltaE-M2-3-2-concentrations	0.508	0.568	0.48	0.49	0.526	0.546	0.871	0.712	4.179	4.957	3.938	3.189	3.795	8.734	6.547	12.122	18.895	52.533	7.067	19.267	23.623	20.484	40.598
ltaE-M4-3-1-dilution times	12.2447	16.7186	21.5611	25.9758	30.4053	54.8914	59.3625	63.8742	68.4953	73.4483	82.5242	87.0633	91.6444	96.3119	113.569	118.877	123.397	140.495	152.303	156.835	161.339	165.836	170.429	175.268	179.832	184.35	188.834	193.32	197.842	203.116	207.608	212.086	225.584
ltaE-M4-3-1-concentrations	1.249	1.676	1.788	1.457	1.318	2.842	3.988	5.289	6.374	6.735	6.096	7.649	9.472	12.541	14.006	15.314	20.838	15.572	27.793	31.775	40.116	44.071	51.428	54.248	67.045	73.241	74.127	75.251	75.811	77.267	101.661	142.792	137.613
ltaE-M4-3-2-dilution times	16.7186	21.5611	25.9758	30.4053	59.3625	63.8742	68.4953	73.4483	77.9875	82.5242	87.0633	96.3119	135.769	140.495	147.601	152.303	156.835	161.339	165.836	170.429	179.832	184.35	188.834	193.32	197.842	203.116	207.608	212.086	216.593	221.087	225.584
ltaE-M4-3-2-concentrations	2.491	2.16	1.673	1.536	7.566	8.255	8.085	7.528	6.261	5.777	5.946	11.412	20.551	21.782	24.951	19.978	21.024	26.261	29.354	35.772	63.842	57.417	65.069	67.128	66.35	59.999	57.528	53.475	57.467	63.543	80.394
ltaE-M4-3-3-dilution times	16.7186	21.5611	25.9758	30.4053	63.8742	68.4953	73.4483	77.9875	82.5242	87.0633	91.6444	96.3119	113.569	123.397	140.495	147.601	165.836	175.268	179.832	184.35	188.834	193.32	197.842	203.116	207.608	212.086	216.593	221.087	225.584
ltaE-M4-3-3-concentrations	1.852	1.707	1.66	1.442	8.706	10.381	8.933	6.892	5.399	5.377	6.234	8.713	12.304	18.581	15.416	16.543	42.064	46.142	58.277	63.344	68.677	69.106	67.272	58.405	57.131	58.42	60.31	66.22	79.476
lysS-M2-2-3-dilution times	7.20611	22.4358	27.5003	31.8	36.0933	49.8603	54.3831	58.8353	63.3439	68.7386	73.1208	77.5517	81.9797	112.893	117.402	122.371	157.276	166.067	175.354	179.581	198.824	203.262	207.961	212.495	216.961	221.388	225.867
lysS-M2-2-3-concentrations	0.15	0.395	0.478	0.403	0.472	0.942	1.002	0.859	0.969	0.827	0.965	1.041	1.617	2.466	2.847	4.283	16.609	6.311	12.182	13.893	19.105	20.57	21.384	20.069	23.082	23.156	22.484
lysS-M2-2-1-dilution times	11.5111	22.4358	27.5003	31.8	36.0933	49.8603	54.3831	58.8353	63.3439	68.7386	81.9797	103.975	112.893	117.402	122.371	157.276	161.663	166.067	171.102	175.354	179.581	198.824	203.262	207.961	212.495	216.961	221.388	225.867	231.387	236.569
lysS-M2-2-1-concentrations	0.422	0.512	0.478	0.459	0.546	2.098	3.072	2.288	1.813	2.213	6.563	14.842	10.498	8.009	9.596	25.637	27.811	18.395	13.005	17.245	19.234	26.018	32.469	33.616	30.683	38.473	35.96	33.67	30.501	39.915
lysS-M2-2-2-dilution times	7.20611	22.4358	27.5003	31.8	36.0933	49.8603	54.3831	58.8353	63.3439	68.7386	73.1208	77.5517	81.9797	103.975	108.419	112.893	117.402	122.371	157.276	166.067	171.102	175.354	179.581	198.824	203.262	207.961	212.495	216.961	221.388	225.867	236.569
lysS-M2-2-2-concentrations	0.15	0.435	0.466	0.481	0.575	1.079	0.966	1.194	1.169	1.561	1.34	1.369	1.389	6.22	5.356	4.469	6.327	5.637	18.151	8.904	8.633	12.77	14.384	34.603	26.813	21.952	22.943	31.259	29.121	25.036	67.43
lysS-M4-4-1-dilution times	3.83056	8.27667	12.7303	17.2339	22.0303	26.4556	55.3706	59.8606	64.3756	69.0458	73.9528	83.0278	87.5686	92.1553	96.8717	114.128	119.371	147.027	151.692	160.714	165.208	169.857	174.651	179.221	188.206	192.691	197.237	202.491	206.977	211.454	215.965	220.462	224.956
lysS-M4-4-1-concentrations	1.575	1.958	1.437	1.416	1.427	1.355	2.042	1.675	1.666	1.6	1.84	3.388	4.496	5.035	4.944	4.723	3.438	8.431	9.554	11.282	11.954	12.013	12.394	15.43	36.135	49.687	53.128	49.915	47.058	48.552	48.621	48.183	51.058
lysS-M4-4-2-dilution times	8.27667	12.7303	17.2339	22.0303	26.4556	50.9056	55.3706	59.8606	64.3756	69.0458	73.9528	78.4925	83.0278	87.5686	92.1553	96.8717	114.128	136.32	141.007	147.027	151.692	156.214	165.208	169.857	174.651	183.721	188.206	192.691	197.237	202.491	206.977	211.454	215.965	220.462	224.956
lysS-M4-4-2-concentrations	1.771	1.504	1.515	1.458	1.4	1.584	2.138	1.83	1.884	1.935	2.473	2.815	3.183	3.755	4.302	4.434	4.701	8.031	9.47	9.633	8.758	8.065	8.116	8.635	9.841	19.146	22.214	23.143	22.88	21.601	21.846	22.196	23.771	27.252	28.205
lysS-M4-4-3-dilution times	3.83056	8.27667	12.7303	17.2339	22.0303	26.4556	50.9056	55.3706	59.8606	64.3756	73.9528	78.4925	83.0278	87.5686	92.1553	96.8717	119.371	136.32	141.007	151.692	156.214	160.714	165.208	169.857	174.651	179.221	183.721	188.206	192.691	197.237	202.491	206.977	211.454	215.965	220.462	224.956
lysS-M4-4-3-concentrations	1.713	2.416	1.902	1.607	1.669	1.535	1.651	2.305	1.956	2.106	4.647	5.383	6.79	6.355	6.566	6.004	9.433	13.242	15.895	9.612	12.057	15.927	17.729	20.184	22.05	26.938	29.081	29.775	29.702	28.575	25.585	25.65	26.695	26.242	27.49	31.049
manX-M2-2-1-dilution times	11.5111	22.4358	27.5003	36.0933	44.7119	63.3439	68.7386	73.1208	77.5517	81.9797	108.419	112.893	117.402	122.371	157.276	161.663	166.067	175.354	179.581	198.824	207.961	212.495	216.961	221.388	225.867	231.387	236.569
manX-M2-2-1-concentrations	0.287	0.362	0.388		0.15	1.329	1.715	1.36	1.04	1.212	4.681	4.566	5.617	4.014	11.751	8.415	6.113	12.511	13.533	22.277	8.819	7.268	9.785	11.083	10.518	9.127	12.585
manX-M2-2-2-dilution times	11.5111	22.4358	27.5003	31.8	36.0933	44.7119	54.3831	68.7386	73.1208	77.5517	81.9797	112.893	122.371	166.067	171.102	175.354	216.961	221.388	225.867	231.387	236.569
manX-M2-2-2-concentrations	0.508	0.668	0.454	0.342	0.313	0.351		0.647	0.677	0.758	0.736	2.817	6.101	6.266	4.091	2.928	7.825	6.365	6.634	6.937	8.913
manX-M2-2-3-dilution times	31.8	36.0933	54.3831	58.8353	63.3439	73.1208	77.5517	81.9797	103.975	112.893	117.402	122.371	157.276	161.663	166.067	171.102	179.581	194.427	198.824	203.262	207.961	212.495	216.961	221.388	225.867	236.569
manX-M2-2-3-concentrations	0.251	0.385	1.307	0.913	1.14	1.764	1.998	2.445	11.951	4.354	2.955	2.557	9.843	8.768	5.627	4.059	9.145	9.865	14.28	11.943	10.823	10.199	11.452	12.615	11.192	15.654
manX-M4-4-1-dilution times	3.83056	8.27667	12.7303	17.2339	22.0303	26.4556	50.9056	55.3706	59.8606	64.3756	69.0458	73.9528	78.4925	83.0278	96.8717	114.128	119.371	141.007	147.027	156.214	160.714	165.208	169.857	174.651	179.221	183.721	188.206	192.691	197.237	202.491	206.977	211.454	215.965	220.462	224.956
manX-M4-4-1-concentrations	1.594	1.787	1.311	1.221	1.21	1.222	1.241	1.417	1.825	2.128	2.555	2.754	2.878	2.672	4.697	6.348	6.773	5.431	4.143	8.723	11.387	11.757	12.369	12.539	14.418	16.23	15.333	16.684	18.844	23.551	29.901	28.928	29.515	29.982	29.634
manX-M4-4-2-dilution times	8.27667	12.7303	17.2339	22.0303	26.4556	50.9056	55.3706	73.9528	78.4925	83.0278	87.5686	92.1553	96.8717	114.128	119.371	136.32	141.007	147.027	151.692	156.214	160.714	165.208	169.857	174.651	183.721	188.206	192.691	197.237	202.491	206.977	211.454	215.965	220.462	224.956
manX-M4-4-2-concentrations	0.878	1.134	1.228	1.269	1.242	1.16	1.308	7.927	6.369	4.535	4.068	4.148	4.504	5.176	4.77	6.024	5.986	6.654	8.291	9.727	10.349	11.606	11.437	11.461	24.73	24.2	21.33	20.479	20.357	27.328	32.014	31.005	30.976	29.125
manX-M4-4-3-dilution times	17.2339	22.0303	26.4556	50.9056	55.3706	59.8606	64.3756	69.0458	73.9528	78.4925	83.0278	87.5686	92.1553	96.8717	141.007	147.027	151.692	156.214	160.714	165.208	169.857	174.651	179.221	183.721	188.206	192.691	197.237	202.491	206.977	211.454	215.965	220.462	224.956
manX-M4-4-3-concentrations	0.859	0.947	1.085	1.171	1.464	1.46	1.431	1.269	1.382	1.41	1.784	2.146	2.908	4.112	7.808	9.092	10.45	12.847	17.361	17.137	14.201	12.646	15.881	18.425	24.768	32.247	41.802	46.789	49.567	56.512	52.933	54.81	53.453
marA-M3-1-2-dilution times	27.7983	32.185	36.6667	41.6558	46.1961	50.6861	55.1714	59.6564	65.2381	69.8903	74.3764	78.8539	83.2283	88.4167	92.9161	97.3994	102.351	106.882	118.418	122.968	127.526	132.519	137.09	141.588	146.088	151.264	155.786	160.322	164.841	169.364	173.886	178.408	196.645	201.159
marA-M3-1-2-concentrations	0.508	0.54	0.542	0.595	0.555	0.463	0.424	0.435	0.482	0.508	0.598	0.593	0.674	0.741	0.885	0.945	1.116	1.614	3.561	2.816	1.949	1.522	1.333	1.512	1.587	2.214	2.257	2.431	2.543	2.652	3	3.159	1.913	1.997
marA-M3-1-3-dilution times	27.7983	32.185	36.6667	41.6558	46.1961	50.6861	55.1714	59.6564	65.2381	69.8903	74.3764	78.8539	83.2283	88.4167	92.9161	97.3994	102.351	106.882	132.519	151.264	155.786	164.841	178.408	183.181	187.668	196.645	201.159
marA-M3-1-3-concentrations	0.44	0.489	0.5	0.524	0.504	0.433	0.395	0.394	0.396	0.374	0.422	0.411	0.542	0.657	0.584	0.729	0.688	0.888	0.236	1.121	1.362	0.405	1.264	1.823	1.713	0.611	0.695
marA-M3-2-3-dilution times	28.1344	32.5294	37.2097	42.0228	46.5672	51.0492	55.5325	60.0658	65.7456	70.2514	74.7364	88.7414	93.2392	97.7211	102.683	107.214	123.814	128.391	133.337	137.924	142.424	146.971	152.105	156.624	161.161	165.681	170.203	174.726	179.309	184.008	188.497	192.981	197.478	201.998
marA-M3-2-3-concentrations	0.508	0.563	0.564	0.586	0.509	0.434	0.41	0.396	0.42	0.396	0.472	0.747	0.642	0.763	0.76	0.824	0.702	0.546	0.581	0.655	0.75	0.866	0.934	1.011	0.942	0.882	0.896	0.956	1.049	1.119	1.268	1.31	1.407	1.37
marA-M3-3-3-dilution times	24.2133	28.5928	32.9892	37.7003	42.5103	47.0519	51.5311	56.015	60.6	66.2369	70.7347	75.2178	79.7017	84.1206	89.1886	93.6831	103.136	107.667	112.195	120.236	124.785	129.381	134.278	138.882	143.382	147.979	153.07	157.589	162.126	166.648	171.17	175.693	184.965	189.451	193.941	198.438	202.968
marA-M3-3-3-concentrations	0.351	0.499	0.548	0.553	0.579	0.489	0.347	0.375	0.397	0.474	0.524	0.641	0.641	0.637	0.66	0.929	1.897	1.986	2.109	1.945	1.81	1.89	2.242	2.458	3.273	3.024	3.913	3.703	2.955	2.943	3.036	3.324	5.77	4.826	3.583	3.65	4.641
marA-M3-4-1-dilution times	24.6683	29.0481	33.4444	38.2325	42.9928	47.5272	52.01	56.4931	61.1047	66.7228	71.2142	75.695	79.8961	94.1628	98.6419	103.629	108.158	112.684	121.237	125.789	130.404	135.251	139.869	149.015	154.062	158.581	163.116	167.64	172.161	176.684	185.949	194.928	199.426	203.961
marA-M3-4-1-concentrations	0.508	0.443	0.47	0.566	0.617	0.541	0.464	0.67	0.807	0.835	0.745	0.607	0.63	2.181	2.43	2.383	2.394	2.493	2.271	2.15	3.101	4.286	4.499	4.35	3.529	4.068	4.099	5.085	4.706	4.386	9.208	3.682	3.235	4.129
marA-M3-4-2-dilution times	24.6683	29.0481	33.4444	38.2325	42.9928	47.5272	52.01	56.4931	61.1047	66.7228	71.2142	75.695	79.8961	84.6725	89.6731	94.1628	98.6419	103.629	108.158	112.684	121.237	125.789	130.404	135.251	139.869	144.369	149.015	154.062	158.581	163.116	167.64	172.161	176.684	181.373	185.949	190.435	194.928	199.426	203.961
marA-M3-4-2-concentrations	0.508	0.579	0.55	0.567	0.612	0.493	0.446	0.432	0.448	0.497	0.463	0.529	0.515	0.513	0.782	0.823	0.914	0.921	0.983	1.071	0.929	0.895	0.813	0.821	0.998	1.232	1.26	1.289	1.1	1.232	1.425	1.82	2.195	2.948	2.796	3.337	2.665	2.435	2.963
marA-M4-4-1-dilution times	3.83056	8.27667	12.7303	17.2339	22.0303	26.4556	50.9056	55.3706	59.8606	64.3756	69.0458	73.9528	78.4925	83.0278	87.5686	92.1553	96.8717	114.128	119.371	141.007	151.692	156.214	160.714	165.208	169.857	174.651	179.221	183.721	188.206	192.691	197.237	202.491	206.977	211.454	215.965	220.462	224.956
marA-M4-4-1-concentrations	1.29	1.325	1.068	1.004	0.945	0.95	0.927	1.097	1.156	1.11	1.163	1.263	1.339	1.508	1.617	1.713	1.582	1.575	1.447	1.239	1.527	1.7	1.779	1.943	2.267	2.326	2.779	3.035	3.298	3.348	4.197	4.192	4.355	4.517	4.551	4.488	4.527
marA-M4-4-2-dilution times	3.83056	8.27667	12.7303	17.2339	22.0303	26.4556	50.9056	55.3706	59.8606	64.3756	69.0458	73.9528	78.4925	83.0278	87.5686	92.1553	96.8717	114.128	119.371	136.32	141.007	147.027	151.692	156.214	160.714	165.208	169.857	174.651	179.221	183.721	188.206	192.691	197.237	202.491	206.977	211.454	215.965	220.462	224.956
marA-M4-4-2-concentrations	1.371	1.641	1.251	0.928	0.883	0.91	0.943	1.152	1.077	1.005	0.759	0.917	1.015	1.172	1.241	1.52	1.641	1.927	1.872	1.842	2.119	2.253	2.364	2.367	2.657	2.906	3.092	3.559	4.532	4.825	4.96	5.25	5.413	4.613	4.702	4.986	5.306	5.402	5.351
marR-M2-1-2-dilution times	20.3439	30.0133	34.4572	38.9361	44.3775	48.7567	53.1753	84.0281	128.714	142.464	146.969	151.104	177.507	188.271
marR-M2-1-2-concentrations	1.722	2.946	3.681	3.506	3.892	3.381	3.353	5.013	21.609	4.416	5.923	8.088	6.294	12.822
marR-M2-1-1-dilution times	44.3775	53.1753	75.1239	79.5739	84.0281	128.714	142.464	146.969	151.104	177.507	188.271
marR-M2-1-1-concentrations	5.837	3.567	10.08	6.558	4.145	16.835	7.693	7.741	12.299	8.587	20.985
marR-M2-1-3-dilution times	20.3439	30.0133	34.4572	38.9361	44.3775	48.7567	53.1753	88.5108	151.104	177.507	188.271
marR-M2-1-3-concentrations	1.722	2.782	3.762	3.188	3.576	3.24	3.014	2.412	12.881	8.353	9.443
marR-M3-1-1-dilution times	13.6347	18.825	23.4225	27.7983	36.6667	46.1961	55.1714	59.6564	74.3764	78.8539	92.9161	102.351	106.882	111.411	118.418	122.968	127.526	137.09	141.588	146.088	151.264	155.786	160.322	164.841	169.364	173.886	178.408	187.668	192.149	196.645	201.159
marR-M3-1-1-concentrations	1.67	1.323	1.016	1.021	3.249	7.865	2.452	1.797	5.086	3.39	15.624	5.96	5.637	8.726	12.809	15.72	17.932	14.352	20.612	20.921	25.604	26.701	25.962	31.673	31.975	30.339	29.83	39.427	35.582	26.825	23.803
marR-M3-1-2-dilution times	18.825	23.4225	27.7983	32.185	46.1961	55.1714	59.6564	65.2381	69.8903	74.3764	78.8539	83.2283	92.9161	97.3994	102.351	106.882	111.411	118.418	122.968	127.526	132.519	137.09	141.588	146.088	151.264	155.786	164.841	169.364	173.886	178.408	196.645	201.159
marR-M3-1-2-concentrations	1.722	1.522	1.116	1.078	7.772	2.547	1.946	2.804	4.193	4.291	5.779	7.598	13.683	9.932	6.575	6.803	7.73	8.383	8.045	8.701	8.982	9.06	9.043	8.304	8.636	8.871	16.729	12.42	9.251	9.388	9.005	10.425
marR-M3-1-3-dilution times	13.6347	18.825	23.4225	27.7983	32.185	55.1714	59.6564	69.8903	74.3764	78.8539	83.2283	92.9161	97.3994	102.351	106.882	111.411	118.418	122.968	127.526	132.519	137.09	141.588	146.088	151.264	155.786	164.841	169.364	173.886	178.408	196.645	201.159
marR-M3-1-3-concentrations	1.722	1.408	1.069	1.069	1.316	2.247	1.708	4.758	4.824	6.292	6.699	13.42	10.032	6.508	6.6	7.91	9.211	8.62	8.974	9.811	12.184	11.964	11.844	12.384	12.2	21.049	14.656	9.219	9.195	9.051	9.092
marR-M3-2-1-dilution times	19.1764	46.5672	55.5325	60.0658	74.7364	88.7414	93.2392	97.7211	102.683	107.214	111.741	119.265	133.337	137.924	142.424	146.971	152.105	156.624	174.726	192.981	197.478	201.998
marR-M3-2-1-concentrations	1.213	7.447	2.455	1.835	4.115	7.605	11.688	8.354	6.906	8.481	9.404	7.018	17.623	19.117	16.025	11.322	12.438	17.054	10.314	23.087	15.597	15.555
marR-M3-2-2-dilution times	19.1764	23.7558	28.1344	32.5294	46.5672	55.5325	74.7364	93.2392	97.7211	102.683	107.214	119.265	123.814	128.391	133.337	137.924	142.424	146.971	152.105	156.624	165.681	174.726	197.478
marR-M3-2-2-concentrations	1.722	1.459	1.089	0.99	7.788	2.488	6.646	11.521	9.449	6.738	7.131	8.147	6.296	7.372	9.815	8.02	11.778	13.159	13.584	13.281	25.201	9.147	8.008
marR-M3-2-3-dilution times	14.0231	19.1764	23.7558	28.1344	55.5325	74.7364	88.7414	93.2392	97.7211	102.683	107.214	111.741	119.265	128.391	133.337	137.924	142.424	146.971	156.624	174.726	192.981	201.998
marR-M3-2-3-concentrations	1.722	1.381	1.002	1.036	1.942	4.422	9.538	10.755	7.598	6.227	7.081	7.811	6.89	11.608	16.729	17.716	16.705	14.367	16.661	10.514	20.83	14.022
marR-M3-3-1-dilution times	19.7836	24.2133	28.5928	32.9892	47.0519	51.5311	56.015	60.6	66.2369	75.2178	79.7017	93.6831	98.1636	103.136	107.667	112.195	120.236	129.381	134.278	138.882	143.382	147.979	153.07	157.589	162.126	166.648	171.17	175.693	180.328	189.451	193.941	198.438	202.968
marR-M3-3-1-concentrations	1.722	1.41	1.051	1.008	3.971	3.52	3.545	3.699	3.594	3.075	3.075	8.898	7.155	6.958	8.915	9.3	7.972	16.544	20.672	19.205	21.491	21.781	21.586	24.192	24.617	31.613	31.968	30.871	30.274	39.981	32.503	27.23	25.456
marR-M3-3-2-dilution times	19.7836	24.2133	28.5928	32.9892	37.7003	42.5103	47.0519	51.5311	56.015	60.6	66.2369	70.7347	75.2178	79.7017	84.1206	93.6831	98.1636	103.136	107.667	112.195	120.236	124.785	129.381	134.278	138.882	143.382	147.979	153.07	157.589	162.126	166.648	171.17	175.693	184.965	193.941	198.438	202.968
marR-M3-3-2-concentrations	1.722	1.486	1.081	1.068	1.401	1.795	2.839	3.233	3.683	3.923	3.827	5.256	4.299	4.299	3.69	9.2	8.456	7.997	9.086	7.715	6.225	6.055	8.863	8.953	9.16	9.482	8.101	8.586	10.972	12.406	16.979	15.049	13.667	25.871	11.065	8.18	8.923
marR-M3-3-3-dilution times	19.7836	24.2133	28.5928	32.9892	37.7003	42.5103	47.0519	51.5311	56.015	60.6	66.2369	70.7347	75.2178	79.7017	84.1206	89.1886	93.6831	98.1636	103.136	107.667	112.195	120.236	124.785	129.381	134.278	138.882	143.382	147.979	153.07	157.589	162.126	166.648	171.17	175.693	184.965	189.451	193.941	198.438	202.968
marR-M3-3-3-concentrations	1.722	1.413	1.131	1.097	1.251	1.742	2.599	2.814	3.635	3.554	3.503	3.756	3.526	3.526	4.177	4.717	7.133	7.246	7.536	8.358	8.422	9.054	11.926	17.238	17.26	17.641	17.308	13.308	15.063	16.206	15.572	24.605	16.723	11.269	27.125	27.434	17.689	15.926	17.19
marR-M3-4-1-dilution times	20.2636	24.6683	29.0481	33.4444	38.2325	47.5272	52.01	56.4931	61.1047	66.7228	71.2142	75.695	79.8961	89.6731	94.1628	103.629	108.158	112.684	121.237	135.251	139.869	149.015	154.062	158.581	167.64	176.684	185.949	190.435	194.928	199.426	203.961
marR-M3-4-1-concentrations	1.722	1.431	0.995	0.997	1.216	4.437	4.024	3.378	3.691	3.745	4.959	3.659	3.246	7.727	8.568	7.268	8.556	9.36	7.007	18.808	21.34	19.215	15.414	15.139	30.045	11.659	28.028	26.895	18.403	18.642	18.189
marR-M3-4-2-dilution times	20.2636	29.0481	33.4444	47.5272	52.01	56.4931	61.1047	66.7228	71.2142	75.695	79.8961	84.6725	89.6731	94.1628	98.6419	108.158	112.684	121.237	125.789	130.404	139.869	144.369	149.015	154.062	158.581	163.116	167.64	172.161	176.684	181.373	185.949	194.928	199.426	203.961
marR-M3-4-2-concentrations	1.722	0.886	0.979	3.246	3.365	3.782	3.669	3.59	3.918	3.797	4.885	6.842	8.005	8.872	7.737	7.844	8.808	6.771	7.352	11.582	12.238	17.931	16.576	17.84	18.547	18.086	24.921	19.997	17.431	18.546	27.759	12.153	11.322	14.09
marR-M3-4-3-dilution times	20.2636	24.6683	29.0481	33.4444	38.2325	42.9928	47.5272	52.01	56.4931	61.1047	66.7228	71.2142	75.695	84.6725	89.6731	94.1628	98.6419	108.158	112.684	121.237	125.789	130.404	135.251	139.869	144.369	149.015	154.062	158.581	163.116	167.64	172.161	176.684	181.373	185.949	190.435	194.928	199.426	203.961
marR-M3-4-3-concentrations	1.722	1.503	1.063	1.008	1.291	1.995	3.035	3.065	3.538	3.671	3.626	3.362	3.01	5.956	6.311	6.922	6.735	7.637	7.434	9.866	14.412	17.242	21.207	20.871	23.888	21.533	22.345	20.259	20.1	29.255	28.817	29.664	27.451	39.276	32.56	24.998	25.043	22.666
marR-M4-1-1-dilution times	15.7131	20.6103	25.0111	29.4431	58.3592	62.8647	67.3881	72.4361	76.9717	81.5108	86.045	90.6142	95.1847	112.446	117.876	122.396	139.464	151.301	155.861	160.367	164.865	169.362	174.261	178.83	183.382	187.867	192.354	196.839	202.14	206.641	211.121	215.598	220.116	224.612	229.108
marR-M4-1-1-concentrations	3.12	3.344	3.033	2.743	8.678	8.038	8.186	7.303	7.374	9.433	11.243	12.832	13.238	13.662	16.002	18.045	29.111	34.157	31.498	30.453	31.396	30.984	24.136	29.056	35.385	40.818	45.106	47.202	45.732	49.62	56.701	56.33	55.885	58.807	61.558
marR-M4-1-2-dilution times	15.7131	20.6103	25.0111	29.4431	58.3592	62.8647	67.3881	72.4361	76.9717	81.5108	86.045	90.6142	95.1847	112.446	117.876	122.396	134.724	139.464	146.559	151.301	155.861	160.367	164.865	169.362	174.261	178.83	183.382	187.867	192.354	196.839	202.14	206.641	211.121	215.598	220.116	224.612	229.108
marR-M4-1-2-concentrations	3.12	3.707	3.444	3.088	9.895	9.819	8.562	8.289	6.916	7.352	9.425	13.3	16.038	15.66	17.831	18.642	14.237	17.987	20.635	24.852	34.686	38.119	34.544	30.893	28.47	32.719	34.659	37.582	37.233	36.781	35.373	35.209	41.214	46.552	51.627	60.155	66.3
marR-M4-1-3-dilution times	15.7131	20.6103	25.0111	29.4431	58.3592	62.8647	67.3881	72.4361	76.9717	81.5108	86.045	90.6142	95.1847	112.446	122.396	134.724	139.464	146.559	151.301	155.861	160.367	164.865	169.362	174.261	178.83	183.382	187.867	192.354	196.839	202.14	206.641	211.121	215.598	220.116	224.612	229.108
marR-M4-1-3-concentrations	3.12	3.441	3.188	2.832	7.515	8.247	8.449	6.276	6.887	6.868	7.455	7.76	7.999	7.848	15.96	17.86	21.697	23.913	26.822	33.831	39.685	47.773	54.994	57.845	66.331	75.911	84.414	91.478	94.14	93.101	91.51	94.981	89.579	92.648	93.347	98.269
mdh-M4-3-1-dilution times	3.36722	7.79389	12.2447	16.7186	21.5611	25.9758	30.4053	50.4286	54.8914	59.3625	63.8742	68.4953	73.4483	77.9875	82.5242	87.0633	91.6444	96.3119	113.569	118.877	123.397	135.769	140.495	147.601	152.303	156.835	161.339	165.836	170.429	175.268	179.832	184.35	188.834	193.32	197.842	203.116	207.608	212.086	216.593	221.087	225.584
mdh-M4-3-1-concentrations		0.5	0.527	0.484	0.402	0.369	0.332	0.334	0.47	0.481	0.424	0.405	0.356	0.334	0.341	0.372	0.436	0.538	0.568	0.805	0.827	0.729	0.815	0.609	0.689	0.661	0.665	0.716	0.801	0.828	0.993	1.163	1.285	1.378	1.363	1.161	1.271	1.364	1.501	1.498	1.622
mdh-M4-3-2-dilution times	3.36722	7.79389	12.2447	16.7186	21.5611	25.9758	30.4053	50.4286	54.8914	59.3625	63.8742	68.4953	73.4483	77.9875	82.5242	87.0633	91.6444	96.3119	113.569	118.877	123.397	140.495	147.601	152.303	156.835	161.339	165.836	170.429	175.268	179.832	184.35	188.834	193.32	197.842	203.116	207.608	212.086	216.593	221.087	225.584
mdh-M4-3-2-concentrations		0.5	0.551	0.513	0.423	0.381	0.341	0.336	0.447	0.474	0.449	0.47	0.451	0.44	0.457	0.491	0.521	0.564	0.624	0.624	0.644	1.052	0.975	0.988	1.157	1.203	1.245	1.277	1.289	1.506	1.721	1.785	1.79	1.751	1.702	1.979	2.058	2.037	1.928	2.157
mdh-M4-3-3-dilution times	3.36722	7.79389	12.2447	16.7186	21.5611	25.9758	30.4053	50.4286	54.8914	59.3625	63.8742	68.4953	73.4483	77.9875	82.5242	87.0633	91.6444	96.3119	118.877	123.397	135.769	147.601	152.303	156.835	161.339	165.836	170.429	175.268	179.832	184.35	188.834	193.32	197.842	203.116	207.608	212.086	216.593	221.087	225.584
mdh-M4-3-3-concentrations		0.5	0.57	0.53	0.447	0.406	0.349	0.349	0.492	0.496	0.437	0.421	0.429	0.523	0.564	0.545	0.536	0.593	1.268	1.391	1.368	0.755	0.943	0.901	0.886	0.911	1.003	1.076	1.301	1.501	1.746	2.013	2.246	2.229	2.662	2.76	2.814	2.749	2.943
mdtC-M2-4-3-dilution times	12.4158	16.7597	29.8497	34.1389	38.4642	42.5647	47.1581	52.3078	56.7569	61.2253	65.7514	71.0808	75.4789	79.9136	84.3458	106.36	110.802	115.287	119.876	124.716	168.206	173.196	181.468	199.198	208.37	212.904	217.347	221.772	226.362	236.939
mdtC-M2-4-3-concentrations	0.508	0.556	0.428	0.376	0.394	0.41	0.425	0.577	0.523	0.597	0.622	0.848	0.995	1.464	1.333	4.101	4.394	3.772	3.793	4.516	4.068	2.879	10.305	22.886	7.929	5.793	6.524	9.887	11.622	12.844
mdtC-M2-4-1-dilution times	12.4158	16.7597	29.8497	34.1389	38.4642	42.5647	47.1581	52.3078	56.7569	61.2253	65.7514	71.0808	75.4789	79.9136	84.3458	110.802	115.287	119.876	124.716	208.37	212.904	217.347	221.772	226.362	236.939
mdtC-M2-4-1-concentrations	0.508	0.536	0.411	0.377	0.363	0.349	0.376	0.527	0.59	0.747	0.793	1.088	1.191	1.331	1.469	3.434	2.707	3.402	4.512	9.702	7.405	5.314	4.71	4.662	4.614
mdtC-M3-1-2-dilution times	9.26556	13.6347	18.825	23.4225	27.7983	32.185	36.6667	41.6558	46.1961	50.6861	55.1714	59.6564	65.2381	69.8903	74.3764	78.8539	83.2283	88.4167	97.3994	102.351	106.882	111.411	118.418	122.968	127.526	132.519	137.09	141.588	146.088	151.264	155.786	160.322	164.841	169.364	173.886	178.408	183.181	187.668	192.149	196.645	201.159
mdtC-M3-1-2-concentrations	0.342	0.433	0.495	0.523	0.533	0.564	0.604	0.635	0.579	0.557	0.647	0.729	0.925	0.9	0.817	0.66	0.6	0.644	1.634	1.769	1.72	2.284	3.239	2.881	3.405	4.614	4.857	4.791	4.906	5.136	4.517	4.75	7.006	6.602	5.859	5.84	5.908	9.44	8.283	5.719	4.467
mdtC-M3-1-3-dilution times	9.26556	13.6347	18.825	23.4225	27.7983	32.185	36.6667	46.1961	50.6861	55.1714	59.6564	65.2381	74.3764	78.8539	83.2283	92.9161	97.3994	102.351	106.882	118.418	122.968	127.526	132.519	137.09	141.588	146.088	151.264	155.786	160.322	164.841	169.364	173.886	178.408	187.668	192.149	196.645	201.159
mdtC-M3-1-3-concentrations	0.263	0.399	0.469	0.494	0.528	0.57	0.63	1.496	1.567	1.38	1.28	1.242	1.177	1.596	2.398	4.567	3.994	3.322	3.206	3.349	4.722	5.469	5.235	5.359	5.136	5.11	5.338	5.101	5.526	8.208	7.224	6.694	7.123	15.927	10.484	7.41	7.759
mdtC-M3-1-1-dilution times	13.6347	18.825	23.4225	27.7983	32.185	36.6667	41.6558	46.1961	50.6861	59.6564	65.2381	69.8903	74.3764	78.8539	83.2283	92.9161	97.3994	102.351	106.882	122.968	127.526	132.519	137.09	141.588	146.088	151.264	155.786	164.841	169.364	173.886	178.408	187.668	192.149	196.645	201.159
mdtC-M3-1-1-concentrations	0.362	0.448	0.487	0.547	0.576	0.621	0.634	0.589	0.569	1.801	1.959	1.638	1.365	1.226	1.295	6.772	6.101	4.196	3.706	6.777	5.266	5.258	6.479	7.218	7.709	9.072	9.59	17.476	12.825	8.816	9.378	24.611	17.598	13.039	14.623
mdtC-M3-2-2-dilution times	14.0231	19.1764	23.7558	28.1344	32.5294	37.2097	42.0228	46.5672	51.0492	55.5325	60.0658	65.7456	70.2514	74.7364	83.6125	88.7414	93.2392	97.7211	102.683	107.214	111.741	119.265	123.814	128.391	133.337	137.924	142.424	146.971	152.105	156.624	161.161	165.681	170.203	174.726	179.309	184.008	188.497	192.981	197.478	201.998
mdtC-M3-2-2-concentrations	0.325	0.417	0.496	0.516	0.523	0.558	0.613	0.534	0.49	0.491	0.539	0.619	0.602	0.715	0.619	0.971	1.108	1.326	1.508	1.687	1.779	1.726	2.538	1.945	1.948	1.859	1.713	1.628	1.674	1.434	1.411	1.383	1.571	1.633	1.827	1.811	1.912	1.942	2.185	2.234
mdtC-M3-2-3-dilution times	9.59139	14.0231	19.1764	23.7558	28.1344	32.5294	37.2097	46.5672	51.0492	55.5325	60.0658	65.7456	74.7364	79.2167	83.6125	88.7414	93.2392	97.7211	102.683	107.214	119.265	123.814	128.391	133.337	137.924	142.424	146.971	152.105	156.624	161.161	165.681	170.203	174.726	197.478	201.998
mdtC-M3-2-3-concentrations	0.327	0.441	0.475	0.519	0.534	0.502	0.571	1.73	2.23	2.067	1.788	1.562	2.903	4.279	3.319	3.043	3.269	3.757	3.743	4.134	4.921	7.491	7.224	6.677	5.599	5.58	6.07	7.365	8.724	10.388	16.081	11.477	9.188	12.603	12.658
mdtC-M3-2-1-dilution times	9.59139	14.0231	19.1764	23.7558	28.1344	32.5294	37.2097	42.0228	46.5672	51.0492	55.5325	60.0658	65.7456	70.2514	88.7414	93.2392	97.7211	102.683	107.214	119.265	123.814	128.391	133.337	137.924	142.424	146.971	152.105	156.624	165.681	170.203	174.726	201.998
mdtC-M3-2-1-concentrations	0.354	0.454	0.45	0.462	0.5	0.492	0.562	0.753	0.884	0.963	1.019	1.036	1.078	1.005	2.662	3.097	2.616	2.363	2.489	3.066	3.221	3.261	4.209	4.904	5.087	4.954	4.336	4.575	11.794	8.877	6.839	5.087
mdtC-M3-3-2-dilution times	19.7836	24.2133	28.5928	32.9892	37.7003	42.5103	47.0519	51.5311	56.015	60.6	66.2369	70.7347	75.2178	79.7017	93.6831	98.1636	103.136	107.667	112.195	120.236	124.785	129.381	134.278	138.882	143.382	147.979	157.589	162.126	166.648	171.17	175.693	193.941	198.438	202.968
mdtC-M3-3-2-concentrations	0.378	0.465	0.531	0.565	0.595	0.578	0.551	0.507	0.572	0.676	0.715	0.711	0.813	0.813	2.964	2.713	2.324	2.605	2.487	3.038	3.203	3.344	3.468	4.403	4.974	5.581	5.358	5.187	7.439	6.229	5.1	8.482	5.496	6.046
mdtC-M3-3-3-dilution times	14.5256	19.7836	24.2133	28.5928	32.9892	37.7003	42.5103	47.0519	51.5311	56.015	60.6	66.2369	70.7347	75.2178	79.7017	93.6831	98.1636	103.136	107.667	120.236	124.785	129.381	134.278	138.882	143.382	147.979	153.07	157.589	162.126	166.648	171.17	175.693	180.328	184.965	189.451	193.941	198.438	202.968
mdtC-M3-3-3-concentrations	0.365	0.439	0.493	0.557	0.573	0.587	0.611	0.663	0.782	0.873	1.008	0.947	0.867	0.861	0.861	4.061	3.766	3.426	3.25	5.995	4.816	4.883	5.786	6.32	6.624	6.464	6.671	6.54	7.025	8.537	8.097	7.921	7.339	9.96	9.541	8.33	7.83	8.814
mdtC-M3-3-1-dilution times	14.5256	19.7836	24.2133	28.5928	32.9892	37.7003	42.5103	47.0519	56.015	60.6	66.2369	70.7347	75.2178	79.7017	98.1636	103.136	107.667	124.785	129.381	134.278	138.882	143.382	147.979	153.07	157.589	162.126	166.648	171.17	175.693	198.438	202.968
mdtC-M3-3-1-concentrations	0.444	0.477	0.498	0.536	0.573	0.583	0.615	0.57	1.513	2.153	2.027	1.978	1.766	1.766	6.798	4.504	3.892	6.367	5.673	5.16	5.981	7.845	8.29	8.3	8.257	8.208	12.069	10.652	10.044	8.267	8.172
mdtC-M3-4-2-dilution times	15.0906	20.2636	24.6683	29.0481	33.4444	38.2325	42.9928	47.5272	52.01	56.4931	61.1047	66.7228	71.2142	75.695	79.8961	84.6725	98.6419	103.629	108.158	112.684	121.237	125.789	135.251	139.869	144.369	149.015	154.062	158.581	167.64	172.161	176.684	185.949	190.435	194.928	199.426	203.961
mdtC-M3-4-2-concentrations	0.375	0.505	0.589	0.595	0.57	0.562	0.579	0.508	0.483	0.536	0.598	0.719	0.733	0.784	0.753	0.737	1.562	1.646	1.675	1.64	1.536	1.67	4.216	5.619	5.834	5.364	5.047	5.045	7.986	6.159	5.272	11.079	10.231	7.581	7.555	7.976
mdtC-M3-4-3-dilution times	15.0906	20.2636	24.6683	29.0481	33.4444	38.2325	42.9928	47.5272	52.01	56.4931	61.1047	66.7228	71.2142	79.8961	84.6725	89.6731	98.6419	103.629	108.158	112.684	121.237	125.789	130.404	139.869	144.369	149.015	154.062	158.581	163.116	167.64	172.161	176.684	181.373	185.949	190.435	194.928	199.426	203.961
mdtC-M3-4-3-concentrations	0.393	0.489	0.53	0.553	0.594	0.606	0.797	1.2	1.415	1.457	1.285	1.138	1.037	2.873	2.719	2.843	3.018	2.993	3.308	3.655	5.722	6.706	7.677	7.382	8.027	7.672	6.778	7.096	7.461	7.867	7.742	7.592	7.243	11.384	9.261	5.906	8.039	10.979
mdtC-M3-4-1-dilution times	15.0906	20.2636	24.6683	29.0481	33.4444	42.9928	47.5272	52.01	56.4931	61.1047	66.7228	71.2142	75.695	84.6725	89.6731	94.1628	98.6419	103.629	108.158	112.684	121.237	125.789	130.404	135.251	139.869	144.369	149.015	154.062	158.581	163.116	167.64	172.161	176.684	181.373	185.949	190.435	194.928	199.426	203.961
mdtC-M3-4-1-concentrations	0.356	0.471	0.509	0.538	0.586	0.631	0.831	1.069	1.194	1.163	1.027	0.932	0.851	3.617	4.464	4.113	4.011	3.725	4.291	4.382	5.956	7.664	7.218	7.696	7.624	8.401	6.5	6.93	7.157	8.026	11.193	9.919	9.484	8.482	12.701	13.248	11.507	12.084	12.84
mdtC-M4-2-1-dilution times	11.7561	16.1997	21.0883	25.4942	29.9242	49.9481	54.3978	58.8611	63.37	67.9389	72.9417	77.4797	91.1286	95.7475	118.375	122.896	135.244	145.838	155.121	159.626	164.124	168.67	173.537	178.106	182.64	187.126	191.611	196.117	201.403	205.901	210.379	214.859	219.378	223.874	228.369
mdtC-M4-2-1-concentrations	0.941	1.121	1.169	1.055	1.049	1.025	1.386	1.579	1.955	2.434	2.643	3.138	9.898	11.252	10.884	9.267	12.052	12.052	14.091	14.764	14.438	14.552	14.546	17.648	22.33	24.649	24.126	22.719	20.171	20.712	21.659	21.51	22.689	24.471	20.946
mdtC-M4-2-2-dilution times	11.7561	16.1997	21.0883	25.4942	29.9242	63.37	67.9389	72.9417	77.4797	82.0183	86.5539	91.1286	95.7475	113.003	118.375	135.244	145.838	155.121	159.626	164.124	168.67	173.537	178.106	187.126	191.611	196.117	201.403	205.901	210.379	214.859	219.378	223.874	228.369
mdtC-M4-2-2-concentrations	1.019	1.215	1.221	1.113	1.077	3.615	4.807	4.727	4.412	4.162	3.972	3.908	4.114	4.656	5.381	12.587	12.587	13.968	12.339	11.304	10.8	10.072	10.288	19.321	18.67	17.51	17.032	20.394	19.254	22.252	24.759	26.335	24.701
mdtC-M4-2-3-dilution times	11.7561	16.1997	21.0883	25.4942	29.9242	49.9481	54.3978	58.8611	63.37	67.9389	72.9417	77.4797	82.0183	86.5539	91.1286	95.7475	113.003	118.375	122.896	135.244	145.838	150.572	155.121	159.626	164.124	168.67	173.537	178.106	182.64	187.126	191.611	196.117	201.403	205.901	214.859	219.378	223.874	228.369
mdtC-M4-2-3-concentrations	0.743	1.015	1.096	0.998	1.062	1.001	1.252	1.113	1.267	1.784	2.095	2.603	3.199	3.472	3.751	3.746	4.014	3.434	3.279	3.893	3.893	4.833	6.67	7.226	7.465	7.804	7.901	8.951	9.703	9.523	10.818	11.601	11.966	13.94	18.136	22.061	25.264	22.47
mdtE-M3-1-2-dilution times	9.26556	13.6347	18.825	23.4225	27.7983	32.185	36.6667	41.6558	46.1961	50.6861	55.1714	59.6564	65.2381	74.3764	78.8539	83.2283	88.4167	92.9161	106.882	118.418	122.968	127.526	132.519	137.09	141.588	146.088	151.264	155.786	160.322	164.841	169.364	173.886	178.408	187.668	192.149	196.645	201.159
mdtE-M3-1-2-concentrations	0.508	0.687	0.713	0.606	0.668	0.629	0.782	0.705	0.657	0.618	0.646	0.786	0.999	1.224	1.21	1.198	1.384	1.57	2.491	5.56	5.875	5.354	5.076	3.876	3.67	3.906	5.712	8.118	8.2	10.784	8.746	6.989	5.344	7.7	10.444	7.491	5.46
mdtE-M3-1-1-dilution times	9.26556	13.6347	18.825	23.4225	27.7983	32.185	41.6558	46.1961	50.6861	55.1714	59.6564	65.2381	69.8903	74.3764	78.8539	83.2283	92.9161	97.3994	102.351	106.882	118.418	122.968	127.526	132.519	137.09	141.588	146.088	151.264	155.786	164.841	169.364	173.886	178.408	196.645	201.159
mdtE-M3-1-1-concentrations	0.508	0.685	0.823	0.73	0.764	0.76	1.445	2.081	2.25	2.406	2.729	2.724	2.457	2.255	2.067	1.99	5.612	4.714	3.807	4.794	10.015	6.613	5.42	5.221	5.491	5.747	5.119	6.061	7.005	12.724	10.356	8.471	8.825	5.912	6.05
mdtE-M3-2-2-dilution times	9.59139	14.0231	23.7558	28.1344	32.5294	37.2097	42.0228	46.5672	51.0492	55.5325	60.0658	65.7456	70.2514	74.7364	83.6125	88.7414	93.2392	97.7211	102.683	107.214	119.265	123.814	128.391	133.337	137.924	142.424	146.971	152.105	156.624	165.681	170.203	174.726	197.478
mdtE-M3-2-2-concentrations	0.508	0.636	0.626	0.638	0.542	0.626	0.743	0.762	0.966	0.952	1.166	1.1	0.864	0.93	0.879	1.351	1.933	2.576	2.506	2.688	6.118	9.566	8.854	8.07	7.771	7.23	6.917	7.053	6.914	12.098	8.7	6.224	7.01
mdtE-M3-2-1-dilution times	9.59139	14.0231	37.2097	46.5672	51.0492	55.5325	60.0658	65.7456	70.2514	74.7364	79.2167	88.7414	93.2392	97.7211	102.683	107.214	123.814	128.391	133.337	137.924	142.424	146.971	152.105	156.624	165.681	170.203	174.726	197.478	201.998
mdtE-M3-2-1-concentrations	0.508	0.475	0.575	1.459	2.21	3.334	3.344	3.165	3.013	2.723	2.579	5.26	8.076	5.369	5.271	5.542	6.208	5.589	5.331	4.925	5.022	5.025	5.104	5.932	11.043	9.274	7.149	5.756	4.921
mdtE-M3-3-2-dilution times	14.5256	19.7836	24.2133	28.5928	32.9892	37.7003	42.5103	56.015	60.6	66.2369	70.7347	75.2178	79.7017	84.1206	89.1886	93.6831	98.1636	103.136	107.667	112.195	120.236	124.785	129.381	134.278	138.882	143.382	147.979	153.07	157.589	162.126	166.648	171.17	175.693	180.328	184.965	189.451	193.941	198.438	202.968
mdtE-M3-3-2-concentrations	0.508	0.739	0.694	0.72	0.698	0.748	0.689	3.181	3.097	2.795	2.668	2.183	2.183	1.589	1.768	2.057	2.89	3.043	3.711	3.738	5.002	5.69	6.058	5.987	5.664	5.964	6.014	5.918	6.199	6.775	9.311	9.183	8.841	8.411	13.167	11.996	7.925	6.605	6.563
mdtE-M3-3-1-dilution times	19.7836	24.2133	28.5928	32.9892	37.7003	47.0519	56.015	60.6	66.2369	70.7347	75.2178	79.7017	84.1206	89.1886	98.1636	103.136	107.667	120.236	124.785	129.381	134.278	138.882	143.382	147.979	153.07	157.589	162.126	166.648	171.17	175.693	184.965	198.438	202.968
mdtE-M3-3-1-concentrations	0.831	0.838	0.765	0.846	0.893	2.107	2.846	3.162	2.964	3.513	2.941	2.941	2.101	2.326	5.551	5.944	5.705	5.084	6.25	7.465	8.848	10.659	11.038	8.017	9.92	12.687	11.514	17.563	13.541	9.661	19.341	7.79	7.742
mdtE-M3-4-2-dilution times	15.0906	20.2636	24.6683	29.0481	33.4444	38.2325	42.9928	56.4931	61.1047	66.7228	71.2142	75.695	79.8961	84.6725	89.6731	94.1628	98.6419	103.629	108.158	112.684	121.237	125.789	130.404	135.251	139.869	144.369	149.015	154.062	158.581	163.116	167.64	172.161	176.684	181.373	185.949	190.435	194.928	199.426	203.961
mdtE-M3-4-2-concentrations	0.508	0.804	0.745	0.742	0.704	0.698	0.629	3.85	3.834	3.003	2.764	2.148	2.064	1.985	2.578	2.759	3.185	3.817	4.505	5.023	4.572	5.36	5.172	5.188	4.567	5.015	4.601	4.632	5.237	6.446	10.192	9.613	9.065	9.025	9.058	10.478	8.783	8.227	7.935
mdtE-M3-4-1-dilution times	20.2636	24.6683	29.0481	33.4444	38.2325	42.9928	52.01	56.4931	61.1047	66.7228	71.2142	75.695	79.8961	84.6725	89.6731	94.1628	98.6419	103.629	108.158	121.237	125.789	130.404	135.251	139.869	144.369	149.015	154.062	158.581	163.116	167.64	172.161	185.949	194.928	199.426	203.961
mdtE-M3-4-1-concentrations	0.886	0.781	0.701	0.742	0.79	0.872	2.516	3.621	3.569	2.937	2.415	2.182	2.135	1.838	2.533	3.452	4.578	6.235	6.472	6.118	5.15	4.663	4.894	5.477	5.811	5.931	6.544	8.123	8.714	12.818	9.888	15.953	6.131	4.706	5.627
mutL-M2-1-3-dilution times	11.0592	20.3439	25.5119	34.4572	38.9361	44.3775	48.7567	79.5739	84.0281	88.5108	142.464	146.969	151.104	177.507	188.271
mutL-M2-1-3-concentrations	0.46	0.5	0.785	1.838	1.891	2.045	1.683	10.925	7.709	4.86	7.826	9.724	12.69	12.812	54.673
mutL-M2-1-1-dilution times	11.0592	25.5119	30.0133	38.9361	44.3775	48.7567	88.5108	128.714	133.1	137.486	142.464	146.969	151.104	168.651	177.507	188.271
mutL-M2-1-1-concentrations	0.372	1.555	0.989	2.069	2.45	2.378	5.195	16.65	19.499	13.218	8.437	9.488	10.375	48.897	14.794	48.189
mutL-M2-1-2-dilution times	11.0592	25.5119	30.0133	34.4572	38.9361	44.3775	48.7567	88.5108	128.714	142.464	188.271
mutL-M2-1-2-concentrations	0.401	0.907	0.879	1.355	1.944	2.189	1.754	2.896	22.903	6.196	13.686
mutL-M3-1-1-dilution times	13.6347	18.825	23.4225	36.6667	46.1961	50.6861	59.6564	65.2381	69.8903	78.8539	83.2283	102.351	118.418	122.968	127.526	132.519	137.09	141.588	146.088	151.264	155.786	164.841	169.364	173.886	178.408	187.668	192.149	196.645	201.159
mutL-M3-1-1-concentrations	0.588	0.625	0.667	4.218	4.901	3.131	4.367	6.687	6.55	5.359	4.38	10.543	21.892	16.521	10.947	9.918	13.933	16.694	16.038	17.548	16.091	31.251	24.823	19.732	19.689	39.156	26.809	18.691	16.301
mutL-M3-1-2-dilution times	13.6347	18.825	23.4225	27.7983	59.6564	69.8903	74.3764	78.8539	83.2283	92.9161	97.3994	102.351	106.882	118.418	127.526	132.519	137.09	141.588	146.088	151.264	155.786	164.841	169.364	173.886	178.408	187.668	196.645	201.159
mutL-M3-1-2-concentrations	0.508	0.579	0.649	0.72	1.542	7.945	6.527	4.406	3.279	12.517	10.055	6.781	5.958	27.207	8.643	5.874	9.351	10.35	13.354	14.719	15.216	31.273	24.859	17.859	15.434	38.883	14.967	14.302
mutL-M3-1-3-dilution times	13.6347	18.825	23.4225	27.7983	36.6667	55.1714	59.6564	69.8903	74.3764	78.8539	83.2283	92.9161	97.3994	102.351	106.882	118.418	127.526	137.09	141.588	146.088	151.264	155.786	164.841	173.886	178.408	187.668	196.645	201.159
mutL-M3-1-3-concentrations	0.508	0.564	0.648	0.704	2.295	2.356	1.496	7.474	6.934	4.695	3.422	11.593	8.94	5.931	6.317	19.391	8.498	15.025	15.482	14.682	13.668	14.192	31.167	14.212	12.482	38.839	13.448	12.188
mutL-M3-2-1-dilution times	9.59139	23.7558	60.0658	74.7364	79.2167	83.6125	88.7414	93.2392	97.7211	102.683	107.214	119.265	123.814	128.391	133.337	137.924	142.424	146.971	152.105	156.624	165.681	170.203	174.726	188.497	192.981	197.478	201.998
mutL-M3-2-1-concentrations	0.391	0.448	1.272	5.009	4.563	3.563	3.495	5.279	5.03	6.903	9.394	9.6	12.211	12.399	13.613	14.873	15.836	14.827	12.867	15.504	31.21	22.624	17.321	39.964	27.648	19.213	19.032
mutL-M3-2-2-dilution times	9.59139	46.5672	51.0492	60.0658	79.2167	93.2392	97.7211	102.683	107.214	119.265	133.337	142.424	146.971	152.105	156.624	165.681	170.203	174.726	188.497	197.478	201.998
mutL-M3-2-2-concentrations	0.316	2.711	2.448	4.495	3.312	11.497	9.49	6.572	6.29	25.968	5.126	14.962	17.35	15.806	15.466	31.225	25.016	17.16	39.645	14.48	14.318
mutL-M3-2-3-dilution times	14.0231	46.5672	55.5325	60.0658	74.7364	79.2167	83.6125	93.2392	97.7211	102.683	119.265	123.814	128.391	133.337	137.924	142.424	146.971	152.105	156.624	165.681	170.203	174.726	188.497	192.981	197.478	201.998
mutL-M3-2-3-concentrations	0.508	5.721	2.235	1.514	4.942	5.645	5.489	15.502	11.136	8.035	28.866	21.593	14.345	13.919	19.13	22.537	21.307	21.692	22.15	31.728	31.981	31.998	39.982	36.553	27.41	23.181
mutL-M3-3-1-dilution times	14.5256	19.7836	24.2133	28.5928	42.5103	51.5311	56.015	75.2178	89.1886	103.136	107.667	124.785	129.381	134.278	138.882	143.382	147.979	153.07	157.589	166.648	171.17	175.693	198.438	202.968
mutL-M3-3-1-concentrations	0.508	0.563	0.622	0.707	3.254	1.448	1.408	6.738	3.001	13.326	12.049	15.609	18.396	17.195	17.403	17.821	17.397	15.755	16.549	29.674	22.534	16.763	12.184	14.314
mutL-M3-3-2-dilution times	14.5256	19.7836	24.2133	28.5928	37.7003	42.5103	47.0519	51.5311	56.015	93.6831	103.136	107.667	120.236	124.785	129.381	134.278	138.882	143.382	147.979	153.07	157.589	166.648	171.17	175.693	198.438	202.968
mutL-M3-3-2-concentrations	0.508	0.566	0.664	0.723	1.737	2.745	2.781	2.106	1.766	2.462	5.781	8.598	8.421	10.731	12.728	11.993	12.125	13.888	14.659	16.065	16.109	28.895	22.23	16.474	13.694	13.316
mutL-M3-3-3-dilution times	10.0394	14.5256	19.7836	24.2133	28.5928	37.7003	42.5103	47.0519	51.5311	60.6	89.1886	98.1636	103.136	107.667	124.785	129.381	134.278	138.882	143.382	147.979	153.07	157.589	166.648	171.17	175.693	184.965	189.451	193.941	198.438	202.968
mutL-M3-3-3-concentrations	0.404	0.58	0.625	0.659	0.758	2.244	3.321	3.334	2.252	3.583	3.614	8.525	11.165	10.977	15.641	16.989	15.386	16.873	20.214	21.026	19.599	17.99	31.135	26.629	22.325	39.027	39.934	26.376	21.611	21.071
mutL-M3-4-1-dilution times	15.0906	20.2636	24.6683	29.0481	33.4444	42.9928	47.5272	52.01	56.4931	61.1047	66.7228	75.695	79.8961	84.6725	89.6731	98.6419	103.629	108.158	121.237	125.789	130.404	135.251	139.869	144.369	149.015	154.062	158.581	163.116	167.64	172.161	176.684	185.949	194.928	199.426	203.961
mutL-M3-4-1-concentrations	0.508	0.572	0.634	0.74	0.88	2.544	2.465	2.176	2.191	2.794	3.851	5.212	4.425	3.358	3.846	6.081	9.221	9.885	8.487	13.426	17.427	17.401	17.508	19.248	15.283	13.599	16.242	16.61	26.48	21.266	17.882	37.435	20.03	13.932	15.147
mutL-M3-4-2-dilution times	15.0906	20.2636	24.6683	29.0481	33.4444	42.9928	47.5272	52.01	56.4931	71.2142	75.695	79.8961	84.6725	89.6731	98.6419	103.629	112.684	121.237	125.789	130.404	135.251	139.869	144.369	149.015	154.062	158.581	167.64	172.161	176.684	190.435	199.426	203.961
mutL-M3-4-2-concentrations	0.387	0.578	0.667	0.724	0.82	2.261	2.405	2.075	1.705	8.252	5.401	3.409	2.824	3.414	4.902	6.301	8.368	12.456	10.859	11.202	15.361	18.058	18.158	16.816	17.08	17.554	31.147	24.07	17.172	35.051	12.89	13.893
mutL-M3-4-3-dilution times	15.0906	20.2636	24.6683	29.0481	42.9928	47.5272	52.01	56.4931	79.8961	84.6725	98.6419	103.629	108.158	121.237	125.789	130.404	135.251	139.869	144.369	149.015	154.062	158.581	167.64	172.161	176.684	185.949	190.435	194.928	199.426	203.961
mutL-M3-4-3-concentrations	0.508	0.599	0.713	0.733	2.679	2.599	2.016	1.742	3.18	2.625	7.063	8.308	8.674	15.041	12.489	9.876	11.305	13.961	16.899	16.37	14.616	15.014	31.209	27.34	23.589	39.264	39.954	27.319	21.752	21.332
mutL-M4-1-1-dilution times	11.2669	15.7131	20.6103	25.0111	29.4431	58.3592	62.8647	67.3881	72.4361	76.9717	81.5108	86.045	90.6142	95.1847	122.396	134.724	139.464	151.301	155.861	164.865	169.362	174.261	178.83	183.382	187.867	192.354	196.839	202.14	206.641	211.121	215.598	220.116	224.612	229.108
mutL-M4-1-1-concentrations	1.116	1.354	1.497	1.302	1.405	5.122	6.235	6.226	6.031	6.642	6.794	7.914	9.59	11.939	37.253	41.842	31.252	32.569	44.058	84.285	91.855	75.011	86.494	102.135	113.09	119.969	119.912	121.264	143.139	139.603	146.267	145.811	149.638	149.97
mutL-M4-1-2-dilution times	11.2669	15.7131	20.6103	25.0111	29.4431	49.4667	53.8994	58.3592	62.8647	67.3881	72.4361	76.9717	81.5108	86.045	90.6142	95.1847	112.446	122.396	134.724	139.464	146.559	151.301	164.865	169.362	174.261	178.83	183.382	187.867	192.354	196.839	202.14	206.641	211.121	215.598	220.116	224.612	229.108
mutL-M4-1-2-concentrations	1.249	1.368	1.496	1.577	2.019	2.701	3.498	4.173	5.224	6.416	7.973	8.639	9.197	9.909	10.639	11.238	11.586	17.91	23.313	16.963	17.907	15.181	44.802	59.73	68.803	81.352	88.348	93.128	98.715	96.898	113.001	126.798	136.968	143.284	143.272	149.35	149.934
mutL-M4-1-3-dilution times	15.7131	20.6103	25.0111	29.4431	58.3592	62.8647	67.3881	72.4361	76.9717	81.5108	86.045	90.6142	95.1847	112.446	117.876	122.396	134.724	139.464	146.559	151.301	155.861	160.367	164.865	169.362	174.261	178.83	183.382	187.867	192.354	196.839	202.14	206.641	211.121	215.598	220.116	224.612	229.108
mutL-M4-1-3-concentrations	1.364	1.437	1.358	1.439	5.304	6.395	6.802	6.651	6.485	7.267	8.21	9.621	10.326	10.397	12.341	13.74	17.589	18.697	21.025	29.709	40.925	33.802	39.897	41.854	41.567	52.798	63.41	73.163	79.024	80.802	80.593	88.344	97.375	100.398	102.645	116.721	118.695
mutT-M2-1-2-dilution times	11.0592	25.5119	34.4572	38.9361	44.3775	48.7567	53.1753	75.1239	79.5739	84.0281	88.5108	128.714	142.464	146.969	151.104	177.507	188.271
mutT-M2-1-2-concentrations	0.278	0.645	0.956	1.138	1.495	1.548	1.945	10.331	8.225	6.524	5.808	22.668	6.976	8.229	9.71	12.924	46.917
mutT-M2-1-3-dilution times	6.76972	11.0592	25.5119	30.0133	34.4572	38.9361	44.3775	48.7567	79.5739	84.0281	88.5108	128.714	142.464	146.969	151.104	168.651	173.079	177.507
mutT-M2-1-3-concentrations	0.15	0.21	0.564	0.451	0.562	0.657	0.924	1.199	7.435	4.711	3.477	23.35	8.597	8.32	8.074	22.39	22.015	17.367
mutT-M2-1-1-dilution times	6.76972	20.3439	25.5119	34.4572	38.9361	44.3775	53.1753	75.1239	79.5739	84.0281	88.5108	128.714	133.1	142.464	146.969	168.651	173.079	177.507	188.271
mutT-M2-1-1-concentrations	0.15	0.343	0.543	0.842	1.11	1.544	2.295	10.409	6.772	5.375	5.722	19.152	25.892	10.367	11.294	35.776	28.038	20.377	59.832
mutT-M4-1-1-dilution times	11.2669	15.7131	20.6103	25.0111	29.4431	62.8647	67.3881	72.4361	76.9717	81.5108	86.045	90.6142	95.1847	112.446	117.876	122.396	134.724	139.464	146.559	151.301	155.861	160.367	164.865	169.362	174.261	178.83	183.382	187.867	192.354	196.839	202.14	206.641	211.121	215.598	220.116	224.612	229.108
mutT-M4-1-1-concentrations	1.249	1.542	1.598	1.547	1.648	9.004	8.132	7.586	8.504	11.565	15.827	18.331	18.922	19.554	21.1	27.686	35.233	31.765	40.836	52.018	64.451	87.296	98.488	99.889	111.1	145.496	147.996	149.819	149.983	149.998	145.362	149.449	149.958	149.996	150	150	150
mutT-M4-1-2-dilution times	11.2669	15.7131	20.6103	25.0111	29.4431	58.3592	62.8647	67.3881	72.4361	76.9717	81.5108	86.045	90.6142	95.1847	112.446	122.396	134.724	139.464	146.559	155.861	160.367	164.865	169.362	174.261	178.83	183.382	187.867	192.354	196.839	202.14	206.641	211.121	215.598	220.116	224.612	229.108
mutT-M4-1-2-concentrations	1.058	1.271	1.388	1.381	1.443	4.387	5.206	7.261	6.806	7.24	7.78	9.836	12.757	13.689	15.715	28.646	34.39	24.613	31.645	41.855	58.16	70.351	81.058	87.226	106.087	117.363	123.59	127.079	129.042	128.181	138.641	146.5	145.524	149.602	149.966	149.997
mutT-M4-1-3-dilution times	11.2669	15.7131	20.6103	25.0111	29.4431	58.3592	62.8647	67.3881	72.4361	76.9717	81.5108	86.045	90.6142	95.1847	112.446	122.396	134.724	160.367	164.865	169.362	174.261	178.83	183.382	187.867	192.354	196.839	202.14	206.641	211.121	215.598	220.116	224.612	229.108
mutT-M4-1-3-concentrations	0.973	1.229	1.354	1.363	1.472	3.96	5.11	6.456	6.965	7.208	9.179	10.913	15.133	17.893	18.407	29.984	40.175	43.953	54.793	60.579	67.849	86.826	95.407	109.661	117.935	125.356	129.33	132.491	137.294	148.813	149.898	149.992	149.999
ndh-M2-4-3-dilution times	12.4158	16.7597	29.8497	34.1389	38.4642	42.5647	47.1581	52.3078	61.2253	75.4789	79.9136	84.3458	115.287	159.334	173.196	181.468	212.904	217.347	221.772	226.362	236.939
ndh-M2-4-3-concentrations	0.508	0.639	0.483	0.421	0.432	0.346	0.505	0.646		0.597	0.687	0.693	0.676	7.486	1.41	3.103	6.756	5.433	7.468	7.812	6.554
ndh-M2-4-1-dilution times	12.4158	16.7597	29.8497	34.1389	38.4642	42.5647	47.1581	52.3078	56.7569	61.2253	65.7514	71.0808	75.4789	79.9136	84.3458	106.36	110.802	115.287	119.876	124.716	168.206	173.196	181.468	194.798	199.198	203.71	208.37	212.904	217.347	226.362	236.939
ndh-M2-4-1-concentrations	0.508	0.698	0.55	0.499	0.464	0.473	0.712	0.882	0.732	0.68	0.616	0.945	1.023	1.461	1.617	4.544	3.178	2.71	2.9	3.625	3.784	2.677	5.778	13.928	9.858	6.833	7.112	8.392	12.453	6.714	6.174
ndh-M2-4-2-dilution times	12.4158	16.7597	29.8497	34.1389	38.4642	47.1581	52.3078	56.7569	61.2253	65.7514	71.0808	79.9136	84.3458	124.716	163.723	168.206	177.337	194.798	199.198	203.71	208.37	212.904	217.347	221.772	226.362
ndh-M2-4-2-concentrations	0.508	0.737	0.643	0.551	0.583	2.504	2.184	2.114	1.7	1.571	1.643	5.547	5.962	4.75	5.908	8.193	15.768	11.006	15.191	13.882	10.414	8.221	9.884	11.003	12.074
ndh-M4-2-1-dilution times	7.30778	11.7561	16.1997	21.0883	25.4942	29.9242	49.9481	54.3978	58.8611	63.37	67.9389	72.9417	77.4797	82.0183	86.5539	91.1286	95.7475	113.003	122.896	145.838	155.121	159.626	164.124	168.67	173.537	178.106	182.64	187.126	191.611	196.117	201.403	205.901	210.379	214.859	219.378	223.874	228.369
ndh-M4-2-1-concentrations	0.5	0.709	0.975	1.084	1.104	1.123	1.084	1.332	1.387	1.479	1.858	2.39	2.776	3.442	3.685	3.638	3.568	3.399	1.998	2.152	4.087	5.52	7.019	7.358	7.13	7.986	9.103	9.658	9.638	10.89	13.507	16.476	17.977	20.15	20.84	20.39	20.145
ndh-M4-2-2-dilution times	7.30778	11.7561	16.1997	21.0883	25.4942	29.9242	49.9481	54.3978	58.8611	67.9389	72.9417	77.4797	82.0183	86.5539	91.1286	95.7475	113.003	118.375	135.244	145.838	150.572	155.121	159.626	164.124	168.67	173.537	178.106	182.64	187.126	191.611	196.117	201.403	205.901	210.379	214.859	219.378	223.874	228.369
ndh-M4-2-2-concentrations	0.5	0.71	0.952	1.113	1.149	1.13	1.081	1.362	1.52	3.441	4.404	4.502	3.79	3.754	3.843	3.911	3.895	2.794	4.994	4.994	6.123	6.762	7.601	8.149	8.706	8.5	10.273	14.006	18.243	18.329	16.499	14.805	14.674	14.675	15.642	18.892	26.475	36.463
ndh-M4-2-3-dilution times	21.0883	25.4942	29.9242	63.37	67.9389	72.9417	77.4797	82.0183	86.5539	91.1286	95.7475	113.003	118.375	135.244	145.838	150.572	155.121	159.626	164.124	168.67	173.537	178.106	182.64	187.126	191.611	196.117	201.403	205.901	210.379	214.859	219.378	223.874	228.369
ndh-M4-2-3-concentrations	1.186	1.197	1.217	4.058	5.045	4.996	4.914	3.849	3.812	4.168	4.558	4.456	4.288	10.796	10.796	10.926	10.521	9.207	8.647	7.839	7.707	10.172	13.608	16.507	18.632	19.835	19.916	22.185	28.88	36.753	40.209	45.439	54.493
nfnB-M2-2-1-dilution times	77.5517	117.402	122.371	166.067	171.102	175.354	179.581	198.824	203.262	207.961	212.495	216.961	221.388	225.867	231.387	236.569
nfnB-M2-2-1-concentrations	3.119	5.837	7.221	10.467	7.986	11.414	14.152	27.881	17.989	11.527	11.894	15.573	20.301	21.608	19.977	23.793
nfnB-M2-2-3-dilution times	11.5111	22.4358	27.5003	31.8	36.0933	49.8603	54.3831	58.8353	63.3439	68.7386	73.1208	77.5517	81.9797	103.975	108.419	112.893	117.402	122.371	166.067	171.102	179.581	207.961	212.495	216.961	221.388	225.867	236.569
nfnB-M2-2-3-concentrations	0.283	0.366	0.417	0.438	0.498	1.005	0.914	0.93	0.952	1.151	1.077	1.432	1.829	6.243	4.857	3.437	4.278	4.451	5.029	3.444	9.339	7.874	6.258	8.13	10.913	8.786	14.308
nfnB-M2-2-2-dilution times	31.8	44.7119	49.8603	54.3831	58.8353	73.1208	77.5517	81.9797	112.893	117.402	122.371	157.276	166.067	175.354	179.581	194.427	198.824	203.262	207.961	212.495	216.961	221.388	225.867
nfnB-M2-2-2-concentrations	0.495	2.217	2.232	1.9	1.549	6.592	5.834	4.84	5.668	6.089	9.115	26.382	15.52	25.938	27.877	27.989	44.341	36.886	27.05	24.21	33.041	32.946	32.024
nfnB-M4-4-1-dilution times	3.83056	8.27667	12.7303	17.2339	22.0303	26.4556	50.9056	64.3756	69.0458	73.9528	78.4925	83.0278	87.5686	92.1553	96.8717	114.128	119.371	136.32	141.007	147.027	151.692	156.214	160.714	165.208	174.651	179.221	192.691	197.237	202.491	206.977	211.454	215.965	220.462	224.956
nfnB-M4-4-1-concentrations	1.744	2.047	1.534	1.253	1.304	1.269	1.393	6.697	7.162	6.99	5.534	5.647	5.803	6.23	7.635	10.448	10.306	12.505	10.131	10.316	12.303	14.884	16.605	16.548	15.444	19.357	44.702	53.815	49.789	46.615	46.635	44.674	45.899	46.757
nfnB-M4-4-2-dilution times	3.83056	8.27667	17.2339	22.0303	26.4556	50.9056	55.3706	59.8606	64.3756	69.0458	73.9528	83.0278	87.5686	92.1553	96.8717	119.371	141.007	160.714	165.208	169.857	174.651	183.721	188.206	192.691	197.237	202.491	206.977	211.454	215.965	220.462	224.956
nfnB-M4-4-2-concentrations	1.684	2.306	1.149	1.117	1.216	1.243	1.657	1.605	1.834	2.04	2.492	3.39	3.671	4.18	4.376	2.827	4.068	6.591	7.287	8.262	9.161	16.991	21.391	18.277	14.627	11.626	12.802	16.427	18.101	22.814	28.607
nfnB-M4-4-3-dilution times	3.83056	8.27667	17.2339	22.0303	26.4556	55.3706	59.8606	73.9528	78.4925	83.0278	87.5686	92.1553	96.8717	114.128	141.007	147.027	151.692	156.214	169.857	174.651	179.221	183.721	188.206	192.691	197.237	202.491	206.977	211.454	215.965	220.462	224.956
nfnB-M4-4-3-concentrations	1.907	2.44	1.21	1.231	1.263	2.011	1.891	5.609	6.049	5.759	5.366	5.817	5.674	6.454	9.027	8.414	7.373	8.467	32.876	42.438	50.376	48.198	47.791	45.359	43.744	43.085	41.597	43.115	54.709	73.315	80.064
nudE-M2-3-2-dilution times	11.9661	24.3781	29.3994	33.6939	51.8161	56.2722	60.7319	65.2486	70.6114	83.8639	114.769	119.315	167.777	172.806	177.001	181.176	194.512	198.912	203.386	208.063	212.601	217.058	221.482	226.017	236.655
nudE-M2-3-2-concentrations	0.273	0.364	0.325	0.375	2.265	2.224	1.725	1.618	1.629	5.139	4.667	3.377	7.455	5.76	8.969	12.182	23.884	23.659	21.553	18.992	16.831	18.509	17.939	17.684	28.819
[truncated: 652 more rows]

## Sheet: ExcludedExperiments
Experiments excluded due to verified cross-contamination
acrA-M1-1-2
parent-M1-1-7
acrA-M2-1-3
lacA-M2-1-2
[truncated: 77 more rows]
